# Supplementary material for: Tissue-resident memory CD8 T cell diversity is spatiotemporally imprinted
Source: Nature. 2025 Jan 22;639(8054):483–92. doi: 10.1038/s41586-024-08466-x (PMC11903307; doi:10.1038/s41586-024-08466-x)
Supplement: Supplementary file 4 — Supplementary Tables 1–12 [file 41586_2024_8466_MOESM4_ESM.zip]

Archive with 13 entries (13 files):
- New folder/2024-02-04343D-SI_Guide.docx
- New folder/2024-02-04343D-Table_1_Xenium_mouse_350_probeset.csv
- New folder/2024-02-04343D-Table_10_human_422_probeset.csv
- New folder/2024-02-04343D-Table_11_Perturb_Gate_Sample_Sizes.csv
- New folder/2024-02-04343D-Table_12_L-R pathway contributions to human Ileum dataset.csv
- New folder/2024-02-04343D-Table_2_qc_timecourse_stats.xlsx
- New folder/2024-02-04343D-Table_3_correlation_subtype.xlsx
- New folder/2024-02-04343D-Table_4_L-R pathway contributions for the LCMV time course.xlsx
- New folder/2024-02-04343D-Table_5_L-R pathway contributions for the visiumHD dataset.csv
- New folder/2024-02-04343D-Table_6_Xenium_mouse_480_probeset.csv
- New folder/2024-02-04343D-Table_7_Merscope_mouse_494_probeset.csv
- New folder/2024-02-04343D-Table_8_ks_statistics.csv
- New folder/2024-02-04343D-Table_9_sgRNA_sequences.xlsx
