# Supplementary material for: Tissue-resident memory CD8 T cell diversity is spatiotemporally imprinted
Source: Nature. 2025 Jan 22;639(8054):483–92. doi: 10.1038/s41586-024-08466-x (PMC11903307; doi:10.1038/s41586-024-08466-x)
Supplement: Supplementary file 4 — Supplementary Tables 1–12 [file 41586_2024_8466_MOESM4_ESM.zip › New folder/2024-02-04343D-Table_11_Perturb_Gate_Sample_Sizes.csv]

Gate	sgRNA	count
Crypt IE	sgCd19	260
Crypt IE	sgThy1	153
Crypt IE	sgCxcr3	96
Crypt LP	sgCd19	238
Crypt LP	sgThy1	142
Crypt LP	sgCxcr3	53
Muscularis	sgCd19	127
Muscularis	sgThy1	92
Muscularis	sgCxcr3	12
Top IE	sgCd19	400
Top IE	sgThy1	307
Top IE	sgCxcr3	255
Top LP	sgCd19	487
Top LP	sgThy1	318
Top LP	sgCxcr3	133
