# Supplementary material for: Tissue-resident memory CD8 T cell diversity is spatiotemporally imprinted
Source: Nature. 2025 Jan 22;639(8054):483–92. doi: 10.1038/s41586-024-08466-x (PMC11903307; doi:10.1038/s41586-024-08466-x)
Supplement: Supplementary file 4 — Supplementary Tables 1–12 [file 41586_2024_8466_MOESM4_ESM.zip › New folder/2024-02-04343D-Table_12_L-R pathway contributions to human Ileum dataset.csv]

name	contribution	interaction
PECAM1	1	PECAM1 - PECAM1
IL2	1	IL7 - (IL7R+IL2RG)
ICAM	1	ICAM2 - (ITGAL+ITGB2)
BAFF	1	TNFSF13B - TNFRSF17
CLEC	1	CLEC2C - KLRB1
TGFb	0.998914216361465	TGFB1 - (TGFBR1+TGFBR2)
CCL	0.902342397300307	CCL5 - CCR5
ITGB2	0.818750947663192	ITGB2 - CD226
XCR	0.799777192943399	XCL2 - XCR1
XCR	0.200222807056601	XCL1 - XCR1
ITGB2	0.181249052336808	ITGB2 - ICAM2
CEACAM	0.172205334423303	CEACAM1 - CEACAM5
CEACAM	0.172205334423303	CEACAM5 - CEACAM1
CEACAM	0.166207840843196	CD8A - CEACAM5
CEACAM	0.166207840843196	CEACAM5 - CD8A
CEACAM	0.166207840843196	CEACAM5 - CD8A
CCL	0.091546280447417	CCL4 - CCR5
CEACAM	0.0731877203976904	CEACAM1 - CEACAM6
CEACAM	0.0580199398376741	CEACAM5 - CEACAM6
CEACAM	0.0257581483884412	CEACAM6 - CEACAM6
CCL	0.00611132225227614	CCL20 - CCR6
TGFb	0.00108578363853474	TGFB2 - (TGFBR1+TGFBR2)
PECAM1	0	PECAM1 - CD177
TGFb	0	TGFB3 - (TGFBR1+TGFBR2)
IL2	0	IL2 - (IL2RB+IL2RG)
