# Supplementary material for: Tissue-resident memory CD8 T cell diversity is spatiotemporally imprinted
Source: Nature. 2025 Jan 22;639(8054):483–92. doi: 10.1038/s41586-024-08466-x (PMC11903307; doi:10.1038/s41586-024-08466-x)
Supplement: Supplementary file 4 — Supplementary Tables 1–12 [file 41586_2024_8466_MOESM4_ESM.zip › New folder/2024-02-04343D-Table_2_qc_timecourse_stats.xlsx]

## Sheet: Sheet1
	Total counts per gene (log10) Pearson Correlation with Replicate	Cell type frequency (log 10) Pearson Correlation with Replicate	Median total transcripts per cell type (log) Pearson Correlation with Replicate	Median unique genes per cell (log) Pearson Correlation with Replicate	Number of total cells
D6 SI r1	0.96	0.87	0.92	0.89	322464
D6 SI r2	0.96	0.87	0.92	0.89	274464
D8 SI r1	0.98	0.93	0.62	0.63	272699
D8 SI r2	0.98	0.93	0.62	0.63	198887
D30 SI r1	0.98	0.89	0.83	0.74	251218
D30 SI r2	0.98	0.89	0.83	0.74	258269
D90 SI r1	0.97	0.97	0.7	0.75	255440
D90 SI r2	0.97	0.97	0.7	0.75	241781
