# Supplementary material for: Tissue-resident memory CD8 T cell diversity is spatiotemporally imprinted
Source: Nature. 2025 Jan 22;639(8054):483–92. doi: 10.1038/s41586-024-08466-x (PMC11903307; doi:10.1038/s41586-024-08466-x)
Supplement: Supplementary file 4 — Supplementary Tables 1–12 [file 41586_2024_8466_MOESM4_ESM.zip › New folder/2024-02-04343D-Table_3_correlation_subtype.xlsx]

## Sheet: Goblet
	gene	rho	p	var
0	Adam15	0.0171203	0.0550392	crypt_villi_axis
1	Adam17	-0.000692449	0.938152	crypt_villi_axis
2	Adam9	-0.0652606	2.46807e-13	crypt_villi_axis
3	Aldh1a1	-0.213173	5.12308e-129	crypt_villi_axis
4	Anxa2	0.0615609	5.0272e-12	crypt_villi_axis
5	Atp1b1	-0.131155	2.63268e-49	crypt_villi_axis
6	Axin2	-0.033248	0.000194033	crypt_villi_axis
7	Btg1	0.176804	1.01643e-88	crypt_villi_axis
8	Ccl25	-0.247355	2.01271e-174	crypt_villi_axis
9	Ccl5	0.0228996	0.010277	crypt_villi_axis
10	Ccn1	0.118922	8.64794e-41	crypt_villi_axis
11	Cd24a	-0.044024	7.99299e-07	crypt_villi_axis
12	Cd74	-0.00911396	0.307116	crypt_villi_axis
13	Cd81	-0.102353	1.32742e-30	crypt_villi_axis
14	Cdh1	0.0705986	2.35853e-15	crypt_villi_axis
15	Chn2	-0.00197803	0.824587	crypt_villi_axis
16	Chrm3	0.0637359	8.72531e-13	crypt_villi_axis
17	Clca4a	0.508549	0	crypt_villi_axis
18	Crip1	0.0863363	3.24203e-22	crypt_villi_axis
19	Ctsb	0.0244012	0.00624374	crypt_villi_axis
20	Cx3cl1	-0.107726	9.74624e-34	crypt_villi_axis
21	Cyp2c55	-0.0659173	1.41991e-13	crypt_villi_axis
22	Dll1	-0.151965	9.14941e-66	crypt_villi_axis
23	Dll4	-0.0298716	0.000813874	crypt_villi_axis
24	Dpp4	-0.0773382	3.98573e-18	crypt_villi_axis
25	Dusp10	0.145251	3.51348e-60	crypt_villi_axis
26	Dusp18	0.0139502	0.117989	crypt_villi_axis
27	Egr1	0.187865	4.0119e-100	crypt_villi_axis
28	Epcam	0.200604	3.563e-114	crypt_villi_axis
29	F11r	0.090665	2.42298e-24	crypt_villi_axis
30	Fabp2	0.0199752	0.0251842	crypt_villi_axis
31	Fbxo32	0.196927	5.12554e-110	crypt_villi_axis
32	Fer1l6	0.060626	1.04802e-11	crypt_villi_axis
33	Fos	0.23104	8.09124e-152	crypt_villi_axis
34	Guca2a	-0.163872	2.58187e-76	crypt_villi_axis
35	Gzma	0.0361081	5.17801e-05	crypt_villi_axis
36	Gzmb	0.0183028	0.0402561	crypt_villi_axis
37	H2-Ab1	0.022815	0.0105614	crypt_villi_axis
38	Hepacam2	-0.159526	2.28422e-72	crypt_villi_axis
39	Hes1	0.0292063	0.00106252	crypt_villi_axis
40	Hmgcr	-0.0903185	3.61715e-24	crypt_villi_axis
41	Hmgcs1	-0.131742	9.78546e-50	crypt_villi_axis
42	Hs3st1	0.00494856	0.579224	crypt_villi_axis
43	Icosl	-0.00913384	0.306062	crypt_villi_axis
44	Id2	-0.00269126	0.762979	crypt_villi_axis
45	Ifnar1	-0.0644633	4.79411e-13	crypt_villi_axis
46	Ifnar2	-0.00944145	0.290059	crypt_villi_axis
47	Ifngr1	-0.0139193	0.118804	crypt_villi_axis
48	Ifngr2	-0.00136863	0.878112	crypt_villi_axis
49	Ifnlr1	-0.025458	0.00432846	crypt_villi_axis
50	Il10rb	-0.0100486	0.260153	crypt_villi_axis
51	Il13ra1	0.0204419	0.0219706	crypt_villi_axis
52	Il15	0.0504432	1.54892e-08	crypt_villi_axis
53	Il15ra	-0.0376782	2.40477e-05	crypt_villi_axis
54	Il17ra	0.00688036	0.440711	crypt_villi_axis
55	Il17rc	-0.0499416	2.14672e-08	crypt_villi_axis
56	Il18	-0.158101	4.25746e-71	crypt_villi_axis
57	Il4ra	0.0231045	0.0096162	crypt_villi_axis
58	Il6st	0.0213435	0.0167599	crypt_villi_axis
59	Inpp4b	0.0132072	0.13887	crypt_villi_axis
60	Irf8	-0.0452489	3.91598e-07	crypt_villi_axis
61	Itga2	-0.0397882	8.18603e-06	crypt_villi_axis
62	Itga3	-0.0112908	0.205786	crypt_villi_axis
63	Itga6	0.071872	7.37748e-16	crypt_villi_axis
64	Itgav	0.177724	1.22085e-89	crypt_villi_axis
65	Itgb1	0.021568	0.0156449	crypt_villi_axis
66	Itgb4	0.0314841	0.00041737	crypt_villi_axis
67	Itgb5	0.0920258	4.94748e-25	crypt_villi_axis
68	Itgb6	0.198789	4.11599e-112	crypt_villi_axis
69	Junb	0.133434	5.49405e-51	crypt_villi_axis
70	Klf6	0.179632	1.44947e-91	crypt_villi_axis
71	Krt8	0.142575	4.98624e-58	crypt_villi_axis
72	Lama3	0.262071	2.61792e-196	crypt_villi_axis
73	Ldlr	-0.124711	1.02991e-44	crypt_villi_axis
74	Lgals3	0.324108	5.26586e-305	crypt_villi_axis
75	Lyz1	0.00109182	0.902626	crypt_villi_axis
76	Lyz2	0.00472327	0.596616	crypt_villi_axis
77	Mertk	-0.0813586	6.73451e-20	crypt_villi_axis
78	Mme	-0.0673944	4.01448e-14	crypt_villi_axis
79	Muc2	-0.0763505	1.05273e-17	crypt_villi_axis
80	Mxd1	0.372372	0	crypt_villi_axis
81	Nfkbiz	-0.0343959	0.000115542	crypt_villi_axis
82	Nlrp9b	0.0483487	5.9292e-08	crypt_villi_axis
83	Nupr1	0.078724	9.99273e-19	crypt_villi_axis
84	Pclaf	0.00561695	0.529076	crypt_villi_axis
85	Pcsk5	-0.0999661	2.9076e-29	crypt_villi_axis
86	Plac8	-0.163062	1.43298e-75	crypt_villi_axis
87	Plcb1	-0.0769423	5.89152e-18	crypt_villi_axis
88	Ptprn2	-0.0279964	0.00170237	crypt_villi_axis
89	Rep15	-0.122188	5.58167e-43	crypt_villi_axis
90	Rgs2	-0.13549	1.57766e-52	crypt_villi_axis
91	Rpl32	-0.162804	2.47042e-75	crypt_villi_axis
92	Rps18	-0.125263	4.25726e-45	crypt_villi_axis
93	Saa1	0.150216	2.76195e-64	crypt_villi_axis
94	Scin	-0.39278	0	crypt_villi_axis
95	Selenop	0.269479	7.12535e-208	crypt_villi_axis
96	Slc2a2	-0.225131	4.7094e-144	crypt_villi_axis
97	Slc9a3	-0.0524991	3.93535e-09	crypt_villi_axis
98	Smco4	-0.0502533	1.75331e-08	crypt_villi_axis
99	Sorbs1	0.0887505	2.17584e-23	crypt_villi_axis
100	Spdef	-0.00648467	0.467439	crypt_villi_axis
101	Srebf2	-0.0172476	0.0532557	crypt_villi_axis
102	St3gal6	-0.16003	8.07345e-73	crypt_villi_axis
103	Sytl2	0.0713495	1.19151e-15	crypt_villi_axis
104	Tgfbr1	0.0124628	0.16254	crypt_villi_axis
105	Tgfbr2	0.0441509	7.42983e-07	crypt_villi_axis
106	Tmem176b	-0.0735053	1.61268e-16	crypt_villi_axis
107	Txnip	-0.0567953	1.89785e-10	crypt_villi_axis
108	Upp1	0.0104694	0.240721	crypt_villi_axis
109	Vdr	-0.0828482	1.40955e-20	crypt_villi_axis
110	Vps37b	0.0707186	2.11572e-15	crypt_villi_axis
111	Zdhhc14	-0.0707626	2.03313e-15	crypt_villi_axis
112	Adam15	-0.0484237	5.65638e-08	epithelial_distance_clipped
113	Adam17	-0.0506385	1.36295e-08	epithelial_distance_clipped
114	Adam9	-0.0444901	6.10575e-07	epithelial_distance_clipped
115	Aldh1a1	0.0628781	1.75311e-12	epithelial_distance_clipped
116	Anxa2	0.0397826	8.21006e-06	epithelial_distance_clipped
117	Atp1b1	-0.00555326	0.533758	epithelial_distance_clipped
118	Axin2	-0.0469915	1.3748e-07	epithelial_distance_clipped
119	Btg1	-0.122406	3.96408e-43	epithelial_distance_clipped
120	Ccl25	-0.028563	0.00136807	epithelial_distance_clipped
121	Ccl5	0.0369074	3.51731e-05	epithelial_distance_clipped
122	Ccn1	-0.0704986	2.58182e-15	epithelial_distance_clipped
123	Cd24a	0.0224768	0.0117696	epithelial_distance_clipped
124	Cd74	-0.116877	1.89582e-39	epithelial_distance_clipped
125	Cd81	-0.0255087	0.00425165	epithelial_distance_clipped
126	Cdh1	-0.144708	9.66411e-60	epithelial_distance_clipped
127	Chn2	-0.0388076	1.35976e-05	epithelial_distance_clipped
128	Chrm3	-0.0642878	5.54265e-13	epithelial_distance_clipped
129	Clca4a	-0.123288	9.88586e-44	epithelial_distance_clipped
130	Crip1	-0.0957547	5.63848e-27	epithelial_distance_clipped
131	Ctsb	-0.101611	3.4938e-30	epithelial_distance_clipped
132	Cx3cl1	-0.117528	7.13957e-40	epithelial_distance_clipped
133	Cyp2c55	0.0104001	0.243846	epithelial_distance_clipped
134	Dll1	-0.0556218	4.44413e-10	epithelial_distance_clipped
135	Dll4	-0.0783542	1.44887e-18	epithelial_distance_clipped
136	Dpp4	-0.102809	7.29807e-31	epithelial_distance_clipped
137	Dusp10	-0.0805597	1.54007e-19	epithelial_distance_clipped
138	Dusp18	-0.0610837	7.32452e-12	epithelial_distance_clipped
139	Egr1	-0.0748103	4.67122e-17	epithelial_distance_clipped
140	Epcam	0.00925858	0.299503	epithelial_distance_clipped
141	F11r	-0.15554	7.61696e-69	epithelial_distance_clipped
142	Fabp2	0.132361	3.42617e-50	epithelial_distance_clipped
143	Fbxo32	-0.0775058	3.37612e-18	epithelial_distance_clipped
144	Fer1l6	-0.0728103	3.09247e-16	epithelial_distance_clipped
145	Fos	-0.082473	2.09563e-20	epithelial_distance_clipped
146	Guca2a	-0.0637855	8.37828e-13	epithelial_distance_clipped
147	Gzma	0.0342139	0.000125571	epithelial_distance_clipped
148	Gzmb	0.0409578	4.40097e-06	epithelial_distance_clipped
149	H2-Ab1	-0.197819	5.11497e-111	epithelial_distance_clipped
150	Hepacam2	-0.0468057	1.53993e-07	epithelial_distance_clipped
151	Hes1	-0.0464687	1.88941e-07	epithelial_distance_clipped
152	Hmgcr	-0.0714503	1.08656e-15	epithelial_distance_clipped
153	Hmgcs1	0.0802173	2.18993e-19	epithelial_distance_clipped
154	Hs3st1	-0.0863995	3.02356e-22	epithelial_distance_clipped
155	Icosl	-0.035382	7.30906e-05	epithelial_distance_clipped
156	Id2	-0.0155627	0.0811601	epithelial_distance_clipped
157	Ifnar1	-0.0495951	2.6848e-08	epithelial_distance_clipped
158	Ifnar2	-0.0749384	4.13146e-17	epithelial_distance_clipped
159	Ifngr1	-0.0796005	4.11341e-19	epithelial_distance_clipped
160	Ifngr2	-0.0889798	1.67702e-23	epithelial_distance_clipped
161	Ifnlr1	-0.07686	6.38884e-18	epithelial_distance_clipped
162	Il10rb	-0.107031	2.5329e-33	epithelial_distance_clipped
163	Il13ra1	-0.0970184	1.18872e-27	epithelial_distance_clipped
164	Il15	-0.0691984	8.26881e-15	epithelial_distance_clipped
165	Il15ra	-0.0788793	8.54455e-19	epithelial_distance_clipped
166	Il17ra	-0.0885066	2.86841e-23	epithelial_distance_clipped
167	Il17rc	-0.0765913	8.31706e-18	epithelial_distance_clipped
168	Il18	-0.0463763	1.99792e-07	epithelial_distance_clipped
169	Il4ra	-0.0821673	2.89129e-20	epithelial_distance_clipped
170	Il6st	-0.0648483	3.48262e-13	epithelial_distance_clipped
171	Inpp4b	0.00226144	0.799953	epithelial_distance_clipped
172	Irf8	-0.0938679	5.54734e-26	epithelial_distance_clipped
173	Itga2	-0.0593234	2.86414e-11	epithelial_distance_clipped
174	Itga3	-0.10649	5.3004e-33	epithelial_distance_clipped
175	Itga6	-0.0994365	5.70976e-29	epithelial_distance_clipped
176	Itgav	-0.101633	3.39445e-30	epithelial_distance_clipped
177	Itgb1	-0.0961176	3.61367e-27	epithelial_distance_clipped
178	Itgb4	-0.109155	1.34263e-34	epithelial_distance_clipped
179	Itgb5	-0.1271	2.17705e-46	epithelial_distance_clipped
180	Itgb6	-0.0886327	2.48668e-23	epithelial_distance_clipped
181	Junb	-0.0512263	9.24788e-09	epithelial_distance_clipped
182	Klf6	-0.12281	2.10162e-43	epithelial_distance_clipped
183	Krt8	-0.0646075	4.25429e-13	epithelial_distance_clipped
184	Lama3	-0.114912	3.49988e-38	epithelial_distance_clipped
185	Ldlr	-0.0259061	0.00369114	epithelial_distance_clipped
186	Lgals3	-0.0812347	7.6598e-20	epithelial_distance_clipped
187	Lyz1	0.0122024	0.171501	epithelial_distance_clipped
188	Lyz2	0.0219028	0.014103	epithelial_distance_clipped
189	Mertk	-0.101082	6.92663e-30	epithelial_distance_clipped
190	Mme	-0.0863356	3.24484e-22	epithelial_distance_clipped
191	Muc2	0.155314	1.19725e-68	epithelial_distance_clipped
192	Mxd1	-0.072116	5.89075e-16	epithelial_distance_clipped
193	Nfkbiz	-0.0969136	1.35358e-27	epithelial_distance_clipped
194	Nlrp9b	-0.145382	2.74518e-60	epithelial_distance_clipped
195	Nupr1	-0.0737168	1.32124e-16	epithelial_distance_clipped
196	Pclaf	-0.0547651	8.18188e-10	epithelial_distance_clipped
197	Pcsk5	-0.101942	2.27134e-30	epithelial_distance_clipped
198	Plac8	-0.0427331	1.66217e-06	epithelial_distance_clipped
199	Plcb1	-0.0185017	0.0381347	epithelial_distance_clipped
200	Ptprn2	-0.0464627	1.89624e-07	epithelial_distance_clipped
201	Rep15	-0.0495966	2.68223e-08	epithelial_distance_clipped
202	Rgs2	0.0244428	0.00615576	epithelial_distance_clipped
203	Rpl32	-0.0171166	0.0550909	epithelial_distance_clipped
204	Rps18	-0.000291468	0.973945	epithelial_distance_clipped
205	Saa1	-0.104798	5.21157e-32	epithelial_distance_clipped
206	Scin	0.0216692	0.0151636	epithelial_distance_clipped
207	Selenop	0.0918822	5.85738e-25	epithelial_distance_clipped
208	Slc2a2	-0.0150544	0.0915989	epithelial_distance_clipped
209	Slc9a3	-0.166898	3.9694e-79	epithelial_distance_clipped
210	Smco4	-0.0553155	5.53361e-10	epithelial_distance_clipped
211	Sorbs1	-0.0896223	8.05477e-24	epithelial_distance_clipped
212	Spdef	-0.0817654	4.40557e-20	epithelial_distance_clipped
213	Srebf2	-0.0655651	1.9112e-13	epithelial_distance_clipped
214	St3gal6	-0.0209545	0.0188577	epithelial_distance_clipped
215	Sytl2	-0.0478803	7.94638e-08	epithelial_distance_clipped
216	Tgfbr1	-0.0296997	0.000872342	epithelial_distance_clipped
217	Tgfbr2	-0.0504485	1.54359e-08	epithelial_distance_clipped
218	Tmem176b	0.0268356	0.00263293	epithelial_distance_clipped
219	Txnip	0.00109859	0.902025	epithelial_distance_clipped
220	Upp1	-0.119574	3.19693e-41	epithelial_distance_clipped
221	Vdr	-0.0618779	3.909e-12	epithelial_distance_clipped
222	Vps37b	-0.0567511	1.96036e-10	epithelial_distance_clipped
223	Zdhhc14	-0.0176135	0.0483986	epithelial_distance_clipped
224	Adam15	0.0277252	0.00244403	predicted_longitudinal
225	Adam17	0.0321084	0.000448988	predicted_longitudinal
226	Adam9	0.0473353	2.27482e-07	predicted_longitudinal
227	Aldh1a1	-0.0639164	2.7204e-12	predicted_longitudinal
228	Anxa2	-0.0259878	0.00450804	predicted_longitudinal
229	Atp1b1	0.0125661	0.169696	predicted_longitudinal
230	Axin2	0.0689051	4.75775e-14	predicted_longitudinal
231	Btg1	0.0755128	1.41727e-16	predicted_longitudinal
232	Ccl25	0.0128211	0.1612	predicted_longitudinal
233	Ccl5	0.00282165	0.757832	predicted_longitudinal
234	Ccn1	0.0399617	1.25123e-05	predicted_longitudinal
235	Cd24a	-0.0198512	0.0300517	predicted_longitudinal
236	Cd74	0.0514711	1.82189e-08	predicted_longitudinal
237	Cd81	-0.0061828	0.499284	predicted_longitudinal
238	Cdh1	0.0166346	0.0690898	predicted_longitudinal
239	Chn2	0.0440458	1.46954e-06	predicted_longitudinal
240	Chrm3	0.00339855	0.710362	predicted_longitudinal
241	Clca4a	0.0632024	4.73837e-12	predicted_longitudinal
242	Crip1	0.053078	6.47268e-09	predicted_longitudinal
243	Ctsb	0.0249008	0.00650072	predicted_longitudinal
244	Cx3cl1	0.0560311	8.92859e-10	predicted_longitudinal
245	Cyp2c55	0.00866793	0.343545	predicted_longitudinal
246	Dll1	-0.00849933	0.353013	predicted_longitudinal
247	Dll4	-0.0397999	1.35663e-05	predicted_longitudinal
248	Dpp4	0.0687873	5.25272e-14	predicted_longitudinal
249	Dusp10	0.0692724	3.4909e-14	predicted_longitudinal
250	Dusp18	0.0180073	0.0490842	predicted_longitudinal
251	Egr1	0.0279582	0.00224567	predicted_longitudinal
252	Epcam	0.0169265	0.0643513	predicted_longitudinal
253	F11r	0.0642031	2.17338e-12	predicted_longitudinal
254	Fabp2	-0.11863	1.0882e-38	predicted_longitudinal
255	Fbxo32	0.114663	3.0473e-36	predicted_longitudinal
256	Fer1l6	0.0234961	0.0102336	predicted_longitudinal
257	Fos	0.0627416	6.7569e-12	predicted_longitudinal
258	Guca2a	0.15616	4.50175e-66	predicted_longitudinal
259	Gzma	-0.0181159	0.0477329	predicted_longitudinal
260	Gzmb	0.00995324	0.276753	predicted_longitudinal
261	H2-Ab1	0.0834034	6.87409e-20	predicted_longitudinal
262	Hepacam2	0.0237356	0.00948609	predicted_longitudinal
263	Hes1	0.00849665	0.353165	predicted_longitudinal
264	Hmgcr	0.0633089	4.36362e-12	predicted_longitudinal
265	Hmgcs1	0.074386	3.96478e-16	predicted_longitudinal
266	Hs3st1	0.0431573	2.38053e-06	predicted_longitudinal
267	Icosl	0.00885459	0.333252	predicted_longitudinal
268	Id2	0.0271671	0.00298605	predicted_longitudinal
269	Ifnar1	-0.00672889	0.462162	predicted_longitudinal
270	Ifnar2	0.0139597	0.127136	predicted_longitudinal
271	Ifngr1	0.0392169	1.81117e-05	predicted_longitudinal
272	Ifngr2	0.0187995	0.0399322	predicted_longitudinal
273	Ifnlr1	0.0227076	0.0130779	predicted_longitudinal
274	Il10rb	0.041073	7.12069e-06	predicted_longitudinal
275	Il13ra1	0.0187978	0.0399494	predicted_longitudinal
276	Il15	-0.0216352	0.0180588	predicted_longitudinal
277	Il15ra	-0.0134028	0.143022	predicted_longitudinal
278	Il17ra	0.0221931	0.0152917	predicted_longitudinal
279	Il17rc	0.0590658	1.04765e-10	predicted_longitudinal
280	Il18	-0.00113511	0.901287	predicted_longitudinal
281	Il4ra	0.0380202	3.23769e-05	predicted_longitudinal
282	Il6st	0.0456663	5.95482e-07	predicted_longitudinal
283	Inpp4b	0.0590515	1.05851e-10	predicted_longitudinal
284	Irf8	0.0621868	1.03255e-11	predicted_longitudinal
285	Itga2	0.00909198	0.320454	predicted_longitudinal
286	Itga3	0.0165666	0.0702337	predicted_longitudinal
287	Itga6	0.0617091	1.48308e-11	predicted_longitudinal
288	Itgav	0.0734538	9.18069e-16	predicted_longitudinal
289	Itgb1	0.0709166	8.55921e-15	predicted_longitudinal
290	Itgb4	0.0477705	1.76063e-07	predicted_longitudinal
291	Itgb5	0.0508099	2.76475e-08	predicted_longitudinal
292	Itgb6	0.0922752	5.26484e-24	predicted_longitudinal
293	Junb	0.0367653	5.84955e-05	predicted_longitudinal
294	Klf6	0.0489171	8.86862e-08	predicted_longitudinal
295	Krt8	-0.0151347	0.0981467	predicted_longitudinal
296	Lama3	0.0521208	1.20334e-08	predicted_longitudinal
297	Ldlr	0.0257135	0.00495044	predicted_longitudinal
298	Lgals3	0.0719616	3.44471e-15	predicted_longitudinal
299	Lyz1	0.0166421	0.0689645	predicted_longitudinal
300	Lyz2	0.0284937	0.00184435	predicted_longitudinal
301	Mertk	-0.00594278	0.516087	predicted_longitudinal
302	Mme	-0.0353263	0.00011274	predicted_longitudinal
303	Muc2	-0.0857444	6.18465e-21	predicted_longitudinal
304	Mxd1	-0.00160239	0.861003	predicted_longitudinal
305	Nfkbiz	0.0307018	0.000791767	predicted_longitudinal
306	Nlrp9b	0.0379352	3.37202e-05	predicted_longitudinal
307	Nupr1	0.0165632	0.0702907	predicted_longitudinal
308	Pclaf	0.0235932	0.00992447	predicted_longitudinal
309	Pcsk5	0.0722225	2.7389e-15	predicted_longitudinal
310	Plac8	-0.0332852	0.000274587	predicted_longitudinal
311	Plcb1	0.0309739	0.000710723	predicted_longitudinal
312	Ptprn2	0.0579133	2.39425e-10	predicted_longitudinal
313	Rep15	0.00225806	0.805106	predicted_longitudinal
314	Rgs2	0.0463153	4.11168e-07	predicted_longitudinal
315	Rpl32	0.0268743	0.00331233	predicted_longitudinal
316	Rps18	0.0209504	0.0220474	predicted_longitudinal
317	Saa1	0.213608	2.73099e-123	predicted_longitudinal
318	Scin	-0.0783263	1.01626e-17	predicted_longitudinal
319	Selenop	-0.0944439	4.49003e-25	predicted_longitudinal
320	Slc2a2	-0.0531616	6.12853e-09	predicted_longitudinal
321	Slc9a3	0.00603819	0.509372	predicted_longitudinal
322	Smco4	0.037355	4.43993e-05	predicted_longitudinal
323	Sorbs1	0.0505799	3.19257e-08	predicted_longitudinal
324	Spdef	0.042847	2.81114e-06	predicted_longitudinal
325	Srebf2	0.0500449	4.45084e-08	predicted_longitudinal
326	St3gal6	-0.0202483	0.0269107	predicted_longitudinal
327	Sytl2	0.0618899	1.29357e-11	predicted_longitudinal
328	Tgfbr1	0.0639251	2.702e-12	predicted_longitudinal
329	Tgfbr2	0.0379119	3.40964e-05	predicted_longitudinal
330	Tmem176b	0.0218347	0.0170224	predicted_longitudinal
331	Txnip	0.0282308	0.00203231	predicted_longitudinal
332	Upp1	0.0798056	2.44737e-18	predicted_longitudinal
333	Vdr	0.0139004	0.128761	predicted_longitudinal
334	Vps37b	0.0108249	0.23685	predicted_longitudinal
335	Zdhhc14	0.0307902	0.000764555	predicted_longitudinal

## Sheet: Enterocyte_1
	gene	rho	p	var
0	Acta2	0.0284754	1.18631e-35	crypt_villi_axis
1	Adam15	-0.116375	0	crypt_villi_axis
2	Adam17	-0.105437	0	crypt_villi_axis
3	Adam9	-0.209378	0	crypt_villi_axis
4	Aldh1a1	-0.432481	0	crypt_villi_axis
5	Anxa2	0.205839	0	crypt_villi_axis
6	Atp1b1	-0.364198	0	crypt_villi_axis
7	Axin2	-0.438776	0	crypt_villi_axis
8	Btg1	0.1092	0	crypt_villi_axis
9	Ccl25	-0.544789	0	crypt_villi_axis
10	Ccl5	-0.043943	1.76676e-82	crypt_villi_axis
11	Ccn1	-0.0144087	2.87317e-10	crypt_villi_axis
12	Cd274	-0.0692566	3.1518e-202	crypt_villi_axis
13	Cd74	-0.21125	0	crypt_villi_axis
14	Cd81	-0.21311	0	crypt_villi_axis
15	Cdh1	-0.00183128	0.422928	crypt_villi_axis
16	Chga	-0.187493	0	crypt_villi_axis
17	Chn2	-0.241699	0	crypt_villi_axis
18	Clca4a	0.62846	0	crypt_villi_axis
19	Crip1	-0.106545	0	crypt_villi_axis
20	Ctsb	-0.346432	0	crypt_villi_axis
21	Cx3cl1	-0.298125	0	crypt_villi_axis
22	Cyp2c55	-0.220485	0	crypt_villi_axis
23	Dll1	-0.113066	0	crypt_villi_axis
24	Dll4	-0.207168	0	crypt_villi_axis
25	Dpp4	-0.313286	0	crypt_villi_axis
26	Dusp10	0.072924	4.82988e-224	crypt_villi_axis
27	Egr1	0.0938184	0	crypt_villi_axis
28	Epcam	0.430138	0	crypt_villi_axis
29	F11r	-0.0502936	1.77211e-107	crypt_villi_axis
30	Fabp2	0.327538	0	crypt_villi_axis
31	Fbxo32	0.149022	0	crypt_villi_axis
32	Fos	0.0863065	0	crypt_villi_axis
33	Guca2a	-0.421117	0	crypt_villi_axis
34	Gzma	-0.0605072	9.25931e-155	crypt_villi_axis
35	Gzmb	-0.0679325	1.24714e-194	crypt_villi_axis
36	H2-Ab1	-0.251798	0	crypt_villi_axis
37	H2-DMb2	-0.245952	0	crypt_villi_axis
38	Hes1	0.0002304	0.919692	crypt_villi_axis
39	Hmgcr	-0.405818	0	crypt_villi_axis
40	Hmgcs1	-0.488022	0	crypt_villi_axis
41	Hs3st1	-0.194833	0	crypt_villi_axis
42	Hspa1b	-0.0288495	1.50047e-36	crypt_villi_axis
43	Id2	-0.193576	0	crypt_villi_axis
44	Ifnar1	-0.149109	0	crypt_villi_axis
45	Ifnar2	-0.036386	4.08518e-57	crypt_villi_axis
46	Ifngr1	-0.186836	0	crypt_villi_axis
47	Ifngr2	-0.204119	0	crypt_villi_axis
48	Ifnlr1	-0.0941512	0	crypt_villi_axis
49	Il10rb	-0.165496	0	crypt_villi_axis
50	Il13ra1	-0.139666	0	crypt_villi_axis
51	Il15	0.0620069	1.93717e-162	crypt_villi_axis
52	Il17ra	-0.131625	0	crypt_villi_axis
53	Il17rc	-0.392223	0	crypt_villi_axis
54	Il18	-0.404449	0	crypt_villi_axis
55	Il4ra	-0.200031	0	crypt_villi_axis
56	Il6st	-0.10618	0	crypt_villi_axis
57	Irf8	-0.387909	0	crypt_villi_axis
58	Itga3	-0.239949	0	crypt_villi_axis
59	Itga6	-0.140942	0	crypt_villi_axis
60	Itgav	0.0169999	1.01038e-13	crypt_villi_axis
61	Itgb1	-0.265932	0	crypt_villi_axis
62	Itgb4	-0.15667	0	crypt_villi_axis
63	Itgb5	-0.0867013	0	crypt_villi_axis
64	Itgb6	0.141629	0	crypt_villi_axis
65	Junb	0.0830552	3.27514e-290	crypt_villi_axis
66	Klf6	0.137776	0	crypt_villi_axis
67	Krt8	0.163792	0	crypt_villi_axis
68	Lama3	0.303435	0	crypt_villi_axis
69	Lamc2	0.12984	0	crypt_villi_axis
70	Ldlr	-0.471187	0	crypt_villi_axis
71	Lgals3	0.101388	0	crypt_villi_axis
72	Lyz1	-0.0893314	0	crypt_villi_axis
73	Lyz2	-0.0882457	0	crypt_villi_axis
74	Mertk	-0.238902	0	crypt_villi_axis
75	Mme	-0.0727649	4.50707e-223	crypt_villi_axis
76	Muc2	-0.181514	0	crypt_villi_axis
77	Mxd1	0.382314	0	crypt_villi_axis
78	Nfkbiz	-0.156472	0	crypt_villi_axis
79	Nlrp9b	-0.102862	0	crypt_villi_axis
80	Nt5e	0.440107	0	crypt_villi_axis
81	Pclaf	-0.0533197	1.41579e-120	crypt_villi_axis
82	Pcsk5	-0.344393	0	crypt_villi_axis
83	Plac8	-0.423479	0	crypt_villi_axis
84	Rgs2	-0.0920774	0	crypt_villi_axis
85	Rpl32	-0.359064	0	crypt_villi_axis
86	Rps18	-0.295961	0	crypt_villi_axis
87	Saa1	-0.384245	0	crypt_villi_axis
88	Scin	-0.487845	0	crypt_villi_axis
89	Selenop	0.520684	0	crypt_villi_axis
90	Slc2a2	-0.240983	0	crypt_villi_axis
91	Slc9a3	-0.20056	0	crypt_villi_axis
92	Smco4	-0.257829	0	crypt_villi_axis
93	Sorbs1	-0.112792	0	crypt_villi_axis
94	Srebf2	-0.411656	0	crypt_villi_axis
95	St3gal6	-0.0972573	0	crypt_villi_axis
96	Sytl2	-0.0801649	1.89795e-270	crypt_villi_axis
97	Tgfbr1	-0.123879	0	crypt_villi_axis
98	Tgfbr2	-0.0599958	3.4826e-152	crypt_villi_axis
99	Tmem176b	-0.197379	0	crypt_villi_axis
100	Txnip	-0.184913	0	crypt_villi_axis
101	Upp1	-0.507456	0	crypt_villi_axis
102	Vdr	-0.388934	0	crypt_villi_axis
103	Vps37b	0.0558547	3.8754e-132	crypt_villi_axis
104	Acta2	-0.0185936	4.04787e-16	epithelial_distance_clipped
105	Adam15	-0.0303914	2.25048e-40	epithelial_distance_clipped
106	Adam17	-0.0355202	1.63514e-54	epithelial_distance_clipped
107	Adam9	-0.0151806	3.06733e-11	epithelial_distance_clipped
108	Aldh1a1	0.0234581	9.97911e-25	epithelial_distance_clipped
109	Anxa2	0.138548	0	epithelial_distance_clipped
110	Atp1b1	0.00749058	0.00104596	epithelial_distance_clipped
111	Axin2	-0.01857	4.40916e-16	epithelial_distance_clipped
112	Btg1	-0.0748778	3.97228e-236	epithelial_distance_clipped
113	Ccl25	-0.0187334	2.43853e-16	epithelial_distance_clipped
114	Ccl5	0.0443335	6.41424e-84	epithelial_distance_clipped
115	Ccn1	-0.0930623	0	epithelial_distance_clipped
116	Cd274	-0.0730882	4.79441e-225	epithelial_distance_clipped
117	Cd74	-0.166345	0	epithelial_distance_clipped
118	Cd81	-0.0199652	2.384e-18	epithelial_distance_clipped
119	Cdh1	-0.127517	0	epithelial_distance_clipped
120	Chga	0.0154474	1.37925e-11	epithelial_distance_clipped
121	Chn2	-0.056212	8.23611e-134	epithelial_distance_clipped
122	Clca4a	0.0540531	7.26162e-124	epithelial_distance_clipped
123	Crip1	-0.117001	0	epithelial_distance_clipped
124	Ctsb	-0.0987005	0	epithelial_distance_clipped
125	Cx3cl1	-0.105402	0	epithelial_distance_clipped
126	Cyp2c55	0.0392769	2.95205e-66	epithelial_distance_clipped
127	Dll1	-0.0517713	8.87834e-114	epithelial_distance_clipped
128	Dll4	-0.0135299	3.20264e-09	epithelial_distance_clipped
129	Dpp4	-0.0993378	0	epithelial_distance_clipped
130	Dusp10	-0.026974	3.64588e-32	epithelial_distance_clipped
131	Egr1	-0.0291857	2.28651e-37	epithelial_distance_clipped
132	Epcam	0.170938	0	epithelial_distance_clipped
133	F11r	-0.12937	0	epithelial_distance_clipped
134	Fabp2	0.0583831	3.31112e-144	epithelial_distance_clipped
135	Fbxo32	-0.0693113	1.5186e-202	epithelial_distance_clipped
136	Fos	-0.0601367	6.82811e-153	epithelial_distance_clipped
137	Guca2a	-0.0526544	1.24782e-117	epithelial_distance_clipped
138	Gzma	0.0780222	2.96768e-256	epithelial_distance_clipped
139	Gzmb	0.0534429	3.99336e-121	epithelial_distance_clipped
140	H2-Ab1	-0.216684	0	epithelial_distance_clipped
141	H2-DMb2	-0.0223563	1.31667e-22	epithelial_distance_clipped
142	Hes1	-0.0501414	7.71011e-107	epithelial_distance_clipped
143	Hmgcr	-0.100908	0	epithelial_distance_clipped
144	Hmgcs1	-0.0528585	1.5715e-118	epithelial_distance_clipped
145	Hs3st1	0.00197612	0.387185	epithelial_distance_clipped
146	Hspa1b	-0.0387298	1.79123e-64	epithelial_distance_clipped
147	Id2	-0.0083292	0.000267546	epithelial_distance_clipped
148	Ifnar1	-0.0288382	1.59793e-36	epithelial_distance_clipped
149	Ifnar2	-0.0596488	1.89217e-150	epithelial_distance_clipped
150	Ifngr1	-0.105938	0	epithelial_distance_clipped
151	Ifngr2	-0.0764734	3.09502e-246	epithelial_distance_clipped
152	Ifnlr1	-0.0743703	5.88336e-233	epithelial_distance_clipped
153	Il10rb	-0.105152	0	epithelial_distance_clipped
154	Il13ra1	-0.028194	5.52208e-35	epithelial_distance_clipped
155	Il15	-0.0828158	1.51137e-288	epithelial_distance_clipped
156	Il17ra	-0.0497847	2.37677e-105	epithelial_distance_clipped
157	Il17rc	-0.0211287	2.31377e-20	epithelial_distance_clipped
158	Il18	-0.0391052	1.07726e-65	epithelial_distance_clipped
159	Il4ra	-0.0752545	1.7069e-238	epithelial_distance_clipped
160	Il6st	-0.0752458	1.93561e-238	epithelial_distance_clipped
161	Irf8	-0.0692751	2.46151e-202	epithelial_distance_clipped
162	Itga3	-0.0934292	0	epithelial_distance_clipped
163	Itga6	-0.0860768	0	epithelial_distance_clipped
164	Itgav	-0.0767292	7.08411e-248	epithelial_distance_clipped
165	Itgb1	-0.0681595	6.36333e-196	epithelial_distance_clipped
166	Itgb4	-0.0505218	1.93921e-108	epithelial_distance_clipped
167	Itgb5	-0.109067	0	epithelial_distance_clipped
168	Itgb6	-0.0382724	5.31115e-63	epithelial_distance_clipped
169	Junb	-0.0680692	2.08096e-195	epithelial_distance_clipped
170	Klf6	-0.0712868	3.65303e-214	epithelial_distance_clipped
171	Krt8	0.0684269	1.89045e-197	epithelial_distance_clipped
172	Lama3	-0.0369452	7.89098e-59	epithelial_distance_clipped
173	Lamc2	-0.0243276	1.7986e-26	epithelial_distance_clipped
174	Ldlr	-0.0380941	1.96809e-62	epithelial_distance_clipped
175	Lgals3	0.0174679	2.09926e-14	epithelial_distance_clipped
176	Lyz1	0.0134587	3.86911e-09	epithelial_distance_clipped
177	Lyz2	0.0343006	5.93903e-51	epithelial_distance_clipped
178	Mertk	-0.131125	0	epithelial_distance_clipped
179	Mme	-0.132056	0	epithelial_distance_clipped
180	Muc2	-0.0234365	1.10063e-24	epithelial_distance_clipped
181	Mxd1	0.0433159	3.41175e-80	epithelial_distance_clipped
182	Nfkbiz	-0.06802	3.96702e-195	epithelial_distance_clipped
183	Nlrp9b	-0.145496	0	epithelial_distance_clipped
184	Nt5e	-0.0739657	1.91121e-230	epithelial_distance_clipped
185	Pclaf	-0.0775105	6.38537e-253	epithelial_distance_clipped
186	Pcsk5	-0.0891612	0	epithelial_distance_clipped
187	Plac8	-0.040373	6.64225e-70	epithelial_distance_clipped
188	Rgs2	0.000826315	0.717659	epithelial_distance_clipped
189	Rpl32	-0.0249691	8.47242e-28	epithelial_distance_clipped
190	Rps18	0.00421702	0.0649881	epithelial_distance_clipped
191	Saa1	-0.0664444	2.8686e-186	epithelial_distance_clipped
192	Scin	-0.0244209	1.15851e-26	epithelial_distance_clipped
193	Selenop	0.148202	0	epithelial_distance_clipped
194	Slc2a2	-0.0187677	2.15139e-16	epithelial_distance_clipped
195	Slc9a3	-0.188026	0	epithelial_distance_clipped
196	Smco4	-0.0201417	1.19971e-18	epithelial_distance_clipped
197	Sorbs1	-0.101459	0	epithelial_distance_clipped
198	Srebf2	-0.0256607	2.87981e-29	epithelial_distance_clipped
199	St3gal6	0.0149481	6.09003e-11	epithelial_distance_clipped
200	Sytl2	-0.0054348	0.0173954	epithelial_distance_clipped
201	Tgfbr1	-0.0275705	1.57923e-33	epithelial_distance_clipped
202	Tgfbr2	0.00399547	0.0803966	epithelial_distance_clipped
203	Tmem176b	0.0388414	7.78785e-65	epithelial_distance_clipped
204	Txnip	-0.052733	5.62671e-118	epithelial_distance_clipped
205	Upp1	-0.0769185	4.29115e-249	epithelial_distance_clipped
206	Vdr	-0.0574158	1.58573e-139	epithelial_distance_clipped
207	Vps37b	-0.0344016	3.04439e-51	epithelial_distance_clipped
208	Acta2	-0.0156983	1.48573e-11	predicted_longitudinal
209	Adam15	0.0786203	3.36681e-251	predicted_longitudinal
210	Adam17	0.0617504	1.40761e-155	predicted_longitudinal
211	Adam9	0.0880118	0	predicted_longitudinal
212	Aldh1a1	0.158004	0	predicted_longitudinal
213	Anxa2	-0.0988913	0	predicted_longitudinal
214	Atp1b1	0.0671515	1.13025e-183	predicted_longitudinal
215	Axin2	0.172613	0	predicted_longitudinal
216	Btg1	0.020453	1.44448e-18	predicted_longitudinal
217	Ccl25	0.176297	0	predicted_longitudinal
218	Ccl5	0.00339759	0.144106	predicted_longitudinal
219	Ccn1	0.0214102	3.39954e-20	predicted_longitudinal
220	Cd274	0.131242	0	predicted_longitudinal
221	Cd74	0.0820947	8.95327e-274	predicted_longitudinal
222	Cd81	0.0148848	1.55873e-10	predicted_longitudinal
223	Cdh1	0.0391709	1.11277e-63	predicted_longitudinal
224	Chga	0.00691921	0.00293286	predicted_longitudinal
225	Chn2	0.107197	0	predicted_longitudinal
226	Clca4a	-0.195702	0	predicted_longitudinal
227	Crip1	0.101074	0	predicted_longitudinal
228	Ctsb	0.105888	0	predicted_longitudinal
229	Cx3cl1	0.131568	0	predicted_longitudinal
230	Cyp2c55	0.0802577	1.02485e-261	predicted_longitudinal
231	Dll1	0.00238365	0.305476	predicted_longitudinal
232	Dll4	0.11814	0	predicted_longitudinal
233	Dpp4	0.0998694	0	predicted_longitudinal
234	Dusp10	0.0548837	2.837e-123	predicted_longitudinal
235	Egr1	0.0299411	6.23029e-38	predicted_longitudinal
236	Epcam	-0.189287	0	predicted_longitudinal
237	F11r	0.113585	0	predicted_longitudinal
238	Fabp2	-0.23236	0	predicted_longitudinal
239	Fbxo32	0.131753	0	predicted_longitudinal
240	Fos	-0.028334	3.80296e-34	predicted_longitudinal
241	Guca2a	0.161863	0	predicted_longitudinal
242	Gzma	0.00574252	0.0135566	predicted_longitudinal
243	Gzmb	0.0259954	5.24763e-29	predicted_longitudinal
244	H2-Ab1	0.138002	0	predicted_longitudinal
245	H2-DMb2	0.121903	0	predicted_longitudinal
246	Hes1	-0.0176298	3.45982e-14	predicted_longitudinal
247	Hmgcr	0.20586	0	predicted_longitudinal
248	Hmgcs1	0.213887	0	predicted_longitudinal
249	Hs3st1	0.107579	0	predicted_longitudinal
250	Hspa1b	0.0570965	2.88085e-133	predicted_longitudinal
251	Id2	0.106941	0	predicted_longitudinal
252	Ifnar1	0.0457825	2.48653e-86	predicted_longitudinal
253	Ifnar2	0.0157685	1.2061e-11	predicted_longitudinal
254	Ifngr1	0.157097	0	predicted_longitudinal
255	Ifngr2	0.113515	0	predicted_longitudinal
256	Ifnlr1	0.0320862	2.62745e-43	predicted_longitudinal
257	Il10rb	0.0577533	2.61205e-136	predicted_longitudinal
258	Il13ra1	0.0548995	2.41472e-123	predicted_longitudinal
259	Il15	-0.00526092	0.0237128	predicted_longitudinal
260	Il17ra	0.0536454	7.45036e-118	predicted_longitudinal
261	Il17rc	0.150979	0	predicted_longitudinal
262	Il18	0.137085	0	predicted_longitudinal
263	Il4ra	0.120211	0	predicted_longitudinal
264	Il6st	0.086976	3.68051e-307	predicted_longitudinal
265	Irf8	0.171915	0	predicted_longitudinal
266	Itga3	0.0866946	3.50033e-305	predicted_longitudinal
267	Itga6	0.108949	0	predicted_longitudinal
268	Itgav	0.128562	0	predicted_longitudinal
269	Itgb1	0.149091	0	predicted_longitudinal
270	Itgb4	0.123914	0	predicted_longitudinal
271	Itgb5	0.104248	0	predicted_longitudinal
272	Itgb6	0.112799	0	predicted_longitudinal
273	Junb	0.0164424	1.55771e-12	predicted_longitudinal
274	Klf6	0.0559084	7.48365e-128	predicted_longitudinal
275	Krt8	-0.152938	0	predicted_longitudinal
276	Lama3	0.0568902	2.55782e-132	predicted_longitudinal
277	Lamc2	0.0155288	2.44823e-11	predicted_longitudinal
278	Ldlr	0.191395	0	predicted_longitudinal
279	Lgals3	-0.0521902	1.20949e-111	predicted_longitudinal
280	Lyz1	0.00759572	0.00109256	predicted_longitudinal
281	Lyz2	0.00714248	0.00213572	predicted_longitudinal
282	Mertk	0.076359	4.89814e-237	predicted_longitudinal
283	Mme	-0.120327	0	predicted_longitudinal
284	Muc2	0.0719606	1.10359e-210	predicted_longitudinal
285	Mxd1	-0.208675	0	predicted_longitudinal
286	Nfkbiz	0.0986608	0	predicted_longitudinal
287	Nlrp9b	0.182212	0	predicted_longitudinal
288	Nt5e	-0.0825228	1.26466e-276	predicted_longitudinal
289	Pclaf	0.065585	2.79172e-175	predicted_longitudinal
290	Pcsk5	0.19841	0	predicted_longitudinal
291	Plac8	0.0841437	1.49783e-287	predicted_longitudinal
292	Rgs2	0.0433997	9.21139e-78	predicted_longitudinal
293	Rpl32	0.132986	0	predicted_longitudinal
294	Rps18	0.0863854	5.12556e-303	predicted_longitudinal
295	Saa1	0.376751	0	predicted_longitudinal
296	Scin	0.149969	0	predicted_longitudinal
297	Selenop	-0.304036	0	predicted_longitudinal
298	Slc2a2	-0.134944	0	predicted_longitudinal
299	Slc9a3	0.0252279	2.04935e-27	predicted_longitudinal
300	Smco4	0.101021	0	predicted_longitudinal
301	Sorbs1	0.101658	0	predicted_longitudinal
302	Srebf2	0.202324	0	predicted_longitudinal
303	St3gal6	-0.0328644	2.39049e-45	predicted_longitudinal
304	Sytl2	0.0417025	6.15083e-72	predicted_longitudinal
305	Tgfbr1	0.0825375	1.00937e-276	predicted_longitudinal
306	Tgfbr2	0.0674546	2.54924e-185	predicted_longitudinal
307	Tmem176b	0.0694413	2.67446e-196	predicted_longitudinal
308	Txnip	0.140601	0	predicted_longitudinal
309	Upp1	0.234063	0	predicted_longitudinal
310	Vdr	0.143364	0	predicted_longitudinal
311	Vps37b	0.00446983	0.0546503	predicted_longitudinal

## Sheet: Monocyte
	gene	rho	p	var
0	Acta2	-0.0430539	1.62566e-22	crypt_villi_axis
1	Adam15	-0.0317828	5.78395e-13	crypt_villi_axis
2	Adam17	-0.0174405	7.70991e-05	crypt_villi_axis
3	Adam9	-0.0676601	3.38427e-53	crypt_villi_axis
4	Adamdec1	-0.114143	1.57263e-148	crypt_villi_axis
5	Adgre1	-0.0166585	0.000159394	crypt_villi_axis
6	Aif1	0.023916	5.91317e-08	crypt_villi_axis
7	Aldh1a1	-0.225466	0	crypt_villi_axis
8	Anxa2	-0.0209131	2.13166e-06	crypt_villi_axis
9	Apoe	-0.00351921	0.425079	crypt_villi_axis
10	Atp1b1	-0.247629	0	crypt_villi_axis
11	Axin2	0.0502783	4.04242e-30	crypt_villi_axis
12	Btg1	-0.105114	3.84501e-126	crypt_villi_axis
13	Ccl11	-0.266925	0	crypt_villi_axis
14	Ccl25	-0.28756	0	crypt_villi_axis
15	Ccl5	0.068544	1.49509e-54	crypt_villi_axis
16	Ccn1	0.0429826	1.9069e-22	crypt_villi_axis
17	Ccr5	-0.0158526	0.000326577	crypt_villi_axis
18	Ccr9	-0.0675818	4.45324e-53	crypt_villi_axis
19	Cd226	-0.00296849	0.501063	crypt_villi_axis
20	Cd24a	-0.100739	5.70357e-116	crypt_villi_axis
21	Cd274	0.0240592	4.92833e-08	crypt_villi_axis
22	Cd34	0.00234105	0.595691	crypt_villi_axis
23	Cd3e	0.0291437	3.92418e-11	crypt_villi_axis
24	Cd4	0.0261836	2.92753e-09	crypt_villi_axis
25	Cd44	-0.0746815	1.91034e-64	crypt_villi_axis
26	Cd7	0.061635	1.97825e-44	crypt_villi_axis
27	Cd74	-0.0796637	4.20347e-73	crypt_villi_axis
28	Cd79a	-0.132118	9.70997e-199	crypt_villi_axis
29	Cd81	-0.114726	4.83531e-150	crypt_villi_axis
30	Cd8a	0.0599856	3.58174e-42	crypt_villi_axis
31	Cd8b1	-0.0175494	6.95216e-05	crypt_villi_axis
32	Cdh1	-0.0639099	1.20815e-47	crypt_villi_axis
33	Chga	-0.0533475	1.05648e-33	crypt_villi_axis
34	Chn2	-0.000533489	0.903757	crypt_villi_axis
35	Clca4a	0.320946	0	crypt_villi_axis
36	Clec1b	0.0334654	3.2702e-14	crypt_villi_axis
37	Col18a1	0.127978	1.66321e-186	crypt_villi_axis
38	Col1a1	-0.0303985	5.52039e-12	crypt_villi_axis
39	Col3a1	0.0337569	1.95912e-14	crypt_villi_axis
40	Col4a1	0.0676444	3.57581e-53	crypt_villi_axis
41	Crip1	0.0663316	3.4098e-51	crypt_villi_axis
42	Csf1r	0.0253072	9.64377e-09	crypt_villi_axis
43	Cst7	0.0241751	4.24958e-08	crypt_villi_axis
44	Ctsb	-0.0968841	2.2675e-107	crypt_villi_axis
45	Cx3cl1	-0.0498677	1.17493e-29	crypt_villi_axis
46	Cx3cr1	-0.0136863	0.00192102	crypt_villi_axis
47	Cxcl10	0.0258902	4.38267e-09	crypt_villi_axis
48	Cxcl12	-0.13005	1.40824e-192	crypt_villi_axis
49	Cxcl9	0.0412539	8.41589e-21	crypt_villi_axis
50	Cxcr3	-0.00763952	0.0833548	crypt_villi_axis
51	Cybb	-0.0372175	3.21798e-17	crypt_villi_axis
52	Cyp2c55	0.047998	1.35654e-27	crypt_villi_axis
53	Dlc1	0.0252071	1.10247e-08	crypt_villi_axis
54	Dll1	-0.0115323	0.00895103	crypt_villi_axis
55	Dll4	0.0210995	1.72881e-06	crypt_villi_axis
56	Dock10	-0.0254634	7.8198e-09	crypt_villi_axis
57	Dpp4	-0.0280138	2.14415e-10	crypt_villi_axis
58	Dusp10	-0.000106297	0.980779	crypt_villi_axis
59	Ebf1	0.00843707	0.0558352	crypt_villi_axis
60	Egr1	0.0785243	4.49902e-71	crypt_villi_axis
61	Epcam	0.0500346	7.62317e-30	crypt_villi_axis
62	F11r	-0.0250807	1.30425e-08	crypt_villi_axis
63	Fabp2	0.166585	0	crypt_villi_axis
64	Fbxo32	0.0832128	1.29741e-79	crypt_villi_axis
65	Fcgr4	-0.00911097	0.0389163	crypt_villi_axis
66	Flt3l	-0.0318594	5.09059e-13	crypt_villi_axis
67	Fn1	-0.0562146	3.06674e-37	crypt_villi_axis
68	Fos	0.175829	0	crypt_villi_axis
69	Guca2a	-0.0338518	1.65679e-14	crypt_villi_axis
70	Gzma	0.110769	6.06934e-140	crypt_villi_axis
71	Gzmb	0.0755028	7.80866e-66	crypt_villi_axis
72	H2-Ab1	-0.0314994	9.25207e-13	crypt_villi_axis
73	H2-DMb2	-0.0347479	3.32435e-15	crypt_villi_axis
74	Hebp1	-0.0232379	1.38182e-07	crypt_villi_axis
75	Hes1	-0.0487956	1.82875e-28	crypt_villi_axis
76	Hic1	0.0110098	0.0125786	crypt_villi_axis
77	Hmgcr	-0.0831662	1.58666e-79	crypt_villi_axis
78	Hmgcs1	-0.152006	3.88578e-263	crypt_villi_axis
79	Hs3st1	-0.0149189	0.000720633	crypt_villi_axis
80	Icam2	-0.00628958	0.153994	crypt_villi_axis
81	Icosl	-0.0393986	4.13589e-19	crypt_villi_axis
82	Id2	-0.0103723	0.0187241	crypt_villi_axis
83	Ifitm2	-0.0391864	6.3858e-19	crypt_villi_axis
84	Ifnar1	-0.070015	7.60038e-57	crypt_villi_axis
85	Ifnar2	-0.0271455	7.56815e-10	crypt_villi_axis
86	Ifngr1	-0.0258132	4.8682e-09	crypt_villi_axis
87	Ifngr2	-0.028894	5.7432e-11	crypt_villi_axis
88	Ifnlr1	-0.00749889	0.0891935	crypt_villi_axis
89	Igfbp4	0.0239047	5.99886e-08	crypt_villi_axis
90	Ikzf2	0.0361123	2.66407e-16	crypt_villi_axis
91	Il10rb	-0.0935531	3.24839e-100	crypt_villi_axis
92	Il13ra1	0.0231961	1.45489e-07	crypt_villi_axis
93	Il15	0.0253585	9.00404e-09	crypt_villi_axis
94	Il15ra	-0.0481916	8.36635e-28	crypt_villi_axis
95	Il17ra	-0.0308933	2.49245e-12	crypt_villi_axis
96	Il17rc	-0.129493	6.17487e-191	crypt_villi_axis
97	Il18	-0.364219	0	crypt_villi_axis
98	Il18r1	-0.011737	0.00780648	crypt_villi_axis
99	Il2rb	0.0322164	2.79681e-13	crypt_villi_axis
100	Il2rg	-0.0391993	6.21883e-19	crypt_villi_axis
101	Il4ra	0.0386072	2.06481e-18	crypt_villi_axis
102	Il6ra	-0.00996793	0.0238638	crypt_villi_axis
103	Il6st	-0.00482143	0.274483	crypt_villi_axis
104	Il7r	-0.0235677	9.17136e-08	crypt_villi_axis
105	Inpp4b	-0.0166248	0.000164348	crypt_villi_axis
106	Irf8	-0.169878	0	crypt_villi_axis
107	Itga1	0.0119628	0.006698	crypt_villi_axis
108	Itga11	-0.0273187	5.90277e-10	crypt_villi_axis
109	Itga3	-0.0928134	1.16532e-98	crypt_villi_axis
110	Itga4	-0.0550433	8.99358e-36	crypt_villi_axis
111	Itga6	0.0673682	9.39913e-53	crypt_villi_axis
112	Itga8	0.0628713	3.66415e-46	crypt_villi_axis
113	Itga9	0.0308585	2.6371e-12	crypt_villi_axis
114	Itgae	0.0394985	3.36874e-19	crypt_villi_axis
115	Itgal	-0.0824821	2.99798e-78	crypt_villi_axis
116	Itgav	0.00886842	0.0444215	crypt_villi_axis
117	Itgax	0.0129055	0.0034425	crypt_villi_axis
118	Itgb1	-0.0379096	8.29668e-18	crypt_villi_axis
119	Itgb2	-0.0255141	7.30402e-09	crypt_villi_axis
120	Itgb3	0.0280104	2.15476e-10	crypt_villi_axis
121	Itgb4	-0.0565162	1.27024e-37	crypt_villi_axis
122	Itgb5	0.0474153	5.74589e-27	crypt_villi_axis
123	Itgb7	-0.0386846	1.76699e-18	crypt_villi_axis
124	Jam2	-0.00424439	0.336046	crypt_villi_axis
125	Jam3	-0.0313723	1.14075e-12	crypt_villi_axis
126	Junb	0.0813114	4.33094e-76	crypt_villi_axis
127	Klf2	-0.0181451	3.90579e-05	crypt_villi_axis
128	Klf6	0.031872	4.98469e-13	crypt_villi_axis
129	Krt8	-0.0420897	1.37446e-21	crypt_villi_axis
130	Lama3	0.0887183	2.80224e-90	crypt_villi_axis
131	Lamb1	0.0371215	3.87585e-17	crypt_villi_axis
132	Ldlr	-0.0370751	4.23984e-17	crypt_villi_axis
133	Lgals3	0.263257	0	crypt_villi_axis
134	Lgr5	0.161802	2.52205e-298	crypt_villi_axis
135	Ly6c2	-0.0527235	5.87977e-33	crypt_villi_axis
136	Lyz1	-0.0971455	6.0696e-108	crypt_villi_axis
137	Lyz2	-0.0680628	8.21136e-54	crypt_villi_axis
138	Mctp1	0.0557894	1.05413e-36	crypt_villi_axis
139	Mertk	-0.00244567	0.57936	crypt_villi_axis
140	Mki67	-0.0972158	4.25583e-108	crypt_villi_axis
141	Mme	-0.0023825	0.589197	crypt_villi_axis
142	Muc2	0.0365566	1.14762e-16	crypt_villi_axis
143	Mxd1	0.242644	0	crypt_villi_axis
144	Ncam1	-0.0160243	0.000281033	crypt_villi_axis
145	Nfkbiz	-0.0682162	4.77723e-54	crypt_villi_axis
146	Nkg7	0.0324944	1.74663e-13	crypt_villi_axis
147	Nlrp9b	0.00312534	0.478716	crypt_villi_axis
148	Notch1	0.0135503	0.00213083	crypt_villi_axis
149	Notch2	-0.0158738	0.000320596	crypt_villi_axis
150	Notch4	0.0357143	5.61768e-16	crypt_villi_axis
151	Npnt	-0.0418383	2.37946e-21	crypt_villi_axis
152	Nt5e	0.0481982	8.22987e-28	crypt_villi_axis
153	Nupr1	0.0470736	1.32849e-26	crypt_villi_axis
154	Pclaf	-0.0400275	1.1266e-19	crypt_villi_axis
155	Pcsk5	-0.0930939	3.00885e-99	crypt_villi_axis
156	Pdcd1lg2	0.023272	1.32476e-07	crypt_villi_axis
157	Pdgfra	-0.0296735	1.73117e-11	crypt_villi_axis
158	Pdgfrb	0.0709684	2.33416e-58	crypt_villi_axis
159	Pdzrn3	0.0281246	1.82032e-10	crypt_villi_axis
160	Pecam1	0.0337909	1.84513e-14	crypt_villi_axis
161	Plac8	-0.31829	0	crypt_villi_axis
162	Plcb1	-0.00760255	0.0848589	crypt_villi_axis
163	Prex2	0.0498845	1.12503e-29	crypt_villi_axis
164	Ptprc	-0.000316794	0.942759	crypt_villi_axis
165	Rbms1	0.00520431	0.238167	crypt_villi_axis
166	Rbms3	0.00744508	0.0915126	crypt_villi_axis
167	Rgs2	0.0449137	2.31447e-24	crypt_villi_axis
168	Rora	-0.0249337	1.58426e-08	crypt_villi_axis
169	Rpl32	-0.371332	0	crypt_villi_axis
170	Rps18	-0.316054	0	crypt_villi_axis
171	Runx3	-0.00683732	0.12121	crypt_villi_axis
172	Saa1	0.103118	1.90441e-121	crypt_villi_axis
173	Scin	-0.152523	6.16246e-265	crypt_villi_axis
174	Selenop	0.466742	0	crypt_villi_axis
175	Slc2a2	-0.0860723	4.56685e-85	crypt_villi_axis
176	Slc9a3	-0.0985641	4.46593e-111	crypt_villi_axis
177	Smco4	-0.0304469	5.1105e-12	crypt_villi_axis
178	Sorbs1	0.0776394	1.61775e-69	crypt_villi_axis
179	Sorbs2	-0.00202611	0.646074	crypt_villi_axis
180	Srebf2	-0.0886631	3.61424e-90	crypt_villi_axis
181	St3gal6	-0.0548939	1.37668e-35	crypt_villi_axis
182	Stmn1	-0.0389267	1.0831e-18	crypt_villi_axis
183	Synpo2	0.0278532	2.71507e-10	crypt_villi_axis
184	Sytl2	0.03707	4.28155e-17	crypt_villi_axis
185	Taco1	-0.12122	2.12429e-167	crypt_villi_axis
186	Tcf7	0.00162616	0.712445	crypt_villi_axis
187	Tcrg-C1	0.0602897	1.38799e-42	crypt_villi_axis
188	Tcrg-C2	0.0416295	3.74457e-21	crypt_villi_axis
189	Tcrg-C4	0.0369667	5.2266e-17	crypt_villi_axis
190	Tgfb1	0.00458637	0.298563	crypt_villi_axis
191	Tgfbr1	-0.017024	0.000113938	crypt_villi_axis
192	Tgfbr2	-0.0309072	2.43688e-12	crypt_villi_axis
193	Thsd4	0.0272913	6.13961e-10	crypt_villi_axis
194	Thy1	-0.0497323	1.66739e-29	crypt_villi_axis
195	Tmem176b	-0.00584421	0.185298	crypt_villi_axis
196	Tnc	0.0365875	1.08193e-16	crypt_villi_axis
197	Top2a	-0.0819014	3.56547e-77	crypt_villi_axis
198	Trbc1	-0.0057977	0.188821	crypt_villi_axis
199	Txnip	-0.0740725	1.99901e-63	crypt_villi_axis
200	Upp1	-0.0217722	8.00181e-07	crypt_villi_axis
201	Vdr	-0.143119	3.33022e-233	crypt_villi_axis
202	Vim	-0.0227761	2.43093e-07	crypt_villi_axis
203	Vps37b	0.0131973	0.00277764	crypt_villi_axis
204	Vwf	0.120693	5.93353e-166	crypt_villi_axis
205	Acta2	0.0293847	2.7093e-11	epithelial_distance_clipped
206	Adam15	0.00337007	0.444963	epithelial_distance_clipped
207	Adam17	-0.0157152	0.000367874	epithelial_distance_clipped
208	Adam9	-0.0609316	1.84784e-43	epithelial_distance_clipped
209	Adamdec1	0.148525	3.44234e-251	epithelial_distance_clipped
210	Adgre1	0.0654347	7.28921e-50	epithelial_distance_clipped
211	Aif1	0.139932	6.34927e-223	epithelial_distance_clipped
212	Aldh1a1	0.0407906	2.26282e-20	epithelial_distance_clipped
213	Anxa2	-0.0794922	8.52807e-73	epithelial_distance_clipped
214	Apoe	0.211922	0	epithelial_distance_clipped
215	Atp1b1	-0.272738	0	epithelial_distance_clipped
216	Axin2	-0.115197	2.87304e-151	epithelial_distance_clipped
217	Btg1	-0.123659	3.58928e-174	epithelial_distance_clipped
218	Ccl11	0.00635565	0.149714	epithelial_distance_clipped
219	Ccl25	-0.246282	0	epithelial_distance_clipped
220	Ccl5	-0.0163746	0.000205947	epithelial_distance_clipped
221	Ccn1	-0.00857775	0.0518706	epithelial_distance_clipped
222	Ccr5	-0.0144943	0.00101859	epithelial_distance_clipped
223	Ccr9	-0.00496171	0.260762	epithelial_distance_clipped
224	Cd226	-0.0425292	5.2261e-22	epithelial_distance_clipped
225	Cd24a	0.0344211	6.00019e-15	epithelial_distance_clipped
226	Cd274	-0.00462304	0.294716	epithelial_distance_clipped
227	Cd34	0.0746769	1.94447e-64	epithelial_distance_clipped
228	Cd3e	-0.0690733	2.26394e-55	epithelial_distance_clipped
229	Cd4	0.0726576	4.34074e-61	epithelial_distance_clipped
230	Cd44	0.058352	5.37037e-40	epithelial_distance_clipped
231	Cd7	-0.0777907	8.79413e-70	epithelial_distance_clipped
232	Cd74	0.141291	2.81121e-227	epithelial_distance_clipped
233	Cd79a	0.0976774	4.10956e-109	epithelial_distance_clipped
234	Cd81	0.0383548	3.42506e-18	epithelial_distance_clipped
235	Cd8a	-0.0824757	3.08164e-78	epithelial_distance_clipped
236	Cd8b1	-0.0245627	2.57602e-08	epithelial_distance_clipped
237	Cdh1	-0.235787	0	epithelial_distance_clipped
238	Chga	-0.0595039	1.59182e-41	epithelial_distance_clipped
239	Chn2	-0.0940468	2.93187e-101	epithelial_distance_clipped
240	Clca4a	-0.170251	0	epithelial_distance_clipped
241	Clec1b	0.0629139	3.18915e-46	epithelial_distance_clipped
242	Col18a1	0.143814	1.7813e-235	epithelial_distance_clipped
243	Col1a1	0.0882483	2.42707e-89	epithelial_distance_clipped
244	Col3a1	0.180695	0	epithelial_distance_clipped
245	Col4a1	0.158535	2.47551e-286	epithelial_distance_clipped
246	Crip1	-0.161708	5.6263e-298	epithelial_distance_clipped
247	Csf1r	0.168639	0	epithelial_distance_clipped
248	Cst7	-0.0641273	5.8745e-48	epithelial_distance_clipped
249	Ctsb	-0.0238456	6.46518e-08	epithelial_distance_clipped
250	Cx3cl1	-0.190532	0	epithelial_distance_clipped
251	Cx3cr1	0.0500187	7.94396e-30	epithelial_distance_clipped
252	Cxcl10	0.0145215	0.000996505	epithelial_distance_clipped
253	Cxcl12	0.112445	3.54211e-144	epithelial_distance_clipped
254	Cxcl9	0.0868416	1.44793e-86	epithelial_distance_clipped
255	Cxcr3	-0.0318644	5.04823e-13	epithelial_distance_clipped
256	Cybb	0.104101	9.53892e-124	epithelial_distance_clipped
257	Cyp2c55	-0.0971296	6.57513e-108	epithelial_distance_clipped
258	Dlc1	0.0436709	4.04518e-23	epithelial_distance_clipped
259	Dll1	-0.0283905	1.22591e-10	epithelial_distance_clipped
260	Dll4	-0.0125821	0.00434613	epithelial_distance_clipped
261	Dock10	0.0106334	0.0159452	epithelial_distance_clipped
262	Dpp4	-0.262847	0	epithelial_distance_clipped
263	Dusp10	-0.0204038	3.74477e-06	epithelial_distance_clipped
264	Ebf1	0.051166	3.90866e-31	epithelial_distance_clipped
265	Egr1	-0.0205732	3.10935e-06	epithelial_distance_clipped
266	Epcam	-0.3051	0	epithelial_distance_clipped
267	F11r	-0.169018	0	epithelial_distance_clipped
268	Fabp2	0.106071	2.00083e-128	epithelial_distance_clipped
269	Fbxo32	-0.0512872	2.83215e-31	epithelial_distance_clipped
270	Fcgr4	0.0614199	3.9291e-44	epithelial_distance_clipped
271	Flt3l	0.0167401	0.000147971	epithelial_distance_clipped
272	Fn1	0.127405	7.61965e-185	epithelial_distance_clipped
273	Fos	-0.112741	6.22991e-145	epithelial_distance_clipped
274	Guca2a	-0.242109	0	epithelial_distance_clipped
275	Gzma	-0.0351654	1.55118e-15	epithelial_distance_clipped
276	Gzmb	-0.0783977	7.52814e-71	epithelial_distance_clipped
277	H2-Ab1	0.0276389	3.71314e-10	epithelial_distance_clipped
278	H2-DMb2	-0.0241357	4.46942e-08	epithelial_distance_clipped
279	Hebp1	0.00932225	0.0346041	epithelial_distance_clipped
280	Hes1	-0.0124416	0.004802	epithelial_distance_clipped
281	Hic1	-0.0101057	0.0219899	epithelial_distance_clipped
282	Hmgcr	-0.160851	8.30358e-295	epithelial_distance_clipped
283	Hmgcs1	-0.144963	2.93413e-239	epithelial_distance_clipped
284	Hs3st1	-0.0589535	8.62591e-41	epithelial_distance_clipped
285	Icam2	0.0133366	0.00250348	epithelial_distance_clipped
286	Icosl	0.0360113	3.22177e-16	epithelial_distance_clipped
287	Id2	-0.0180241	4.39746e-05	epithelial_distance_clipped
288	Ifitm2	0.0491487	7.45417e-29	epithelial_distance_clipped
289	Ifnar1	-0.0515588	1.3723e-31	epithelial_distance_clipped
290	Ifnar2	0.0120128	0.00647238	epithelial_distance_clipped
291	Ifngr1	-0.0653881	8.5358e-50	epithelial_distance_clipped
292	Ifngr2	-0.187908	0	epithelial_distance_clipped
293	Ifnlr1	-0.116837	1.41622e-155	epithelial_distance_clipped
294	Igfbp4	0.0227933	2.38096e-07	epithelial_distance_clipped
295	Ikzf2	-0.0771372	1.21337e-68	epithelial_distance_clipped
296	Il10rb	-0.154697	1.42165e-272	epithelial_distance_clipped
297	Il13ra1	-0.178307	0	epithelial_distance_clipped
298	Il15	-0.0817823	5.90949e-77	epithelial_distance_clipped
299	Il15ra	-0.0379266	8.02287e-18	epithelial_distance_clipped
300	Il17ra	-0.0834887	3.93699e-80	epithelial_distance_clipped
301	Il17rc	-0.175098	0	epithelial_distance_clipped
302	Il18	-0.0974358	1.39853e-108	epithelial_distance_clipped
303	Il18r1	0.00880336	0.0460052	epithelial_distance_clipped
304	Il2rb	-0.0565938	1.01185e-37	epithelial_distance_clipped
305	Il2rg	0.0155391	0.000427985	epithelial_distance_clipped
306	Il4ra	0.00758093	0.0857484	epithelial_distance_clipped
307	Il6ra	0.0273982	5.26371e-10	epithelial_distance_clipped
308	Il6st	0.0830389	2.74687e-79	epithelial_distance_clipped
309	Il7r	0.0163393	0.000212557	epithelial_distance_clipped
310	Inpp4b	0.00546066	0.215833	epithelial_distance_clipped
311	Irf8	-0.0638511	1.46809e-47	epithelial_distance_clipped
312	Itga1	0.0259155	4.2331e-09	epithelial_distance_clipped
313	Itga11	0.0103125	0.0194174	epithelial_distance_clipped
314	Itga3	-0.177639	0	epithelial_distance_clipped
315	Itga4	0.0446545	4.23128e-24	epithelial_distance_clipped
316	Itga6	-0.140345	3.05475e-224	epithelial_distance_clipped
317	Itga8	0.0759271	1.47664e-66	epithelial_distance_clipped
318	Itga9	0.067033	3.02019e-52	epithelial_distance_clipped
319	Itgae	-0.0638668	1.3936e-47	epithelial_distance_clipped
320	Itgal	0.051782	7.54433e-32	epithelial_distance_clipped
321	Itgav	0.0139058	0.00162191	epithelial_distance_clipped
322	Itgax	0.0381086	5.5942e-18	epithelial_distance_clipped
323	Itgb1	-0.0478523	1.94942e-27	epithelial_distance_clipped
324	Itgb2	0.0310298	1.99714e-12	epithelial_distance_clipped
325	Itgb3	0.0445533	5.34964e-24	epithelial_distance_clipped
326	Itgb4	-0.18456	0	epithelial_distance_clipped
327	Itgb5	-0.0248655	1.73342e-08	epithelial_distance_clipped
328	Itgb7	-0.0396593	2.4182e-19	epithelial_distance_clipped
329	Jam2	0.0579936	1.58281e-39	epithelial_distance_clipped
330	Jam3	0.0373051	2.71439e-17	epithelial_distance_clipped
331	Junb	-0.0772325	8.28719e-69	epithelial_distance_clipped
332	Klf2	0.0272942	6.11446e-10	epithelial_distance_clipped
333	Klf6	-0.136255	2.30287e-211	epithelial_distance_clipped
334	Krt8	-0.239862	0	epithelial_distance_clipped
335	Lama3	-0.0398814	1.52673e-19	epithelial_distance_clipped
336	Lamb1	0.14072	1.92075e-225	epithelial_distance_clipped
337	Ldlr	-0.0730833	8.69403e-62	epithelial_distance_clipped
338	Lgals3	-0.139345	4.67946e-221	epithelial_distance_clipped
339	Lgr5	-0.0234393	1.07645e-07	epithelial_distance_clipped
340	Ly6c2	0.114844	2.39168e-150	epithelial_distance_clipped
341	Lyz1	0.00250638	0.569981	epithelial_distance_clipped
342	Lyz2	0.201374	0	epithelial_distance_clipped
343	Mctp1	0.0579115	2.0256e-39	epithelial_distance_clipped
344	Mertk	-0.102343	1.19724e-119	epithelial_distance_clipped
345	Mki67	-0.0440366	1.75775e-23	epithelial_distance_clipped
346	Mme	-0.148209	4.04975e-250	epithelial_distance_clipped
347	Muc2	-0.161443	5.42047e-297	epithelial_distance_clipped
348	Mxd1	-0.155938	5.51855e-277	epithelial_distance_clipped
349	Ncam1	0.0213441	1.30993e-06	epithelial_distance_clipped
350	Nfkbiz	-0.0945351	2.68212e-102	epithelial_distance_clipped
351	Nkg7	-0.0709503	2.49524e-58	epithelial_distance_clipped
352	Nlrp9b	-0.142254	2.17899e-230	epithelial_distance_clipped
353	Notch1	0.0420304	1.56512e-21	epithelial_distance_clipped
354	Notch2	0.0129271	0.00338859	epithelial_distance_clipped
355	Notch4	0.0343703	6.57354e-15	epithelial_distance_clipped
356	Npnt	0.044638	4.39632e-24	epithelial_distance_clipped
357	Nt5e	-0.093068	3.41006e-99	epithelial_distance_clipped
358	Nupr1	0.0157645	0.000352523	epithelial_distance_clipped
359	Pclaf	-0.0276469	3.67005e-10	epithelial_distance_clipped
360	Pcsk5	-0.193181	0	epithelial_distance_clipped
361	Pdcd1lg2	0.036567	1.12502e-16	epithelial_distance_clipped
362	Pdgfra	0.0387621	1.51119e-18	epithelial_distance_clipped
363	Pdgfrb	0.0940262	3.24125e-101	epithelial_distance_clipped
364	Pdzrn3	0.0189559	1.7329e-05	epithelial_distance_clipped
365	Pecam1	0.0756239	4.85883e-66	epithelial_distance_clipped
366	Plac8	-0.0413453	6.91462e-21	epithelial_distance_clipped
367	Plcb1	0.0360215	3.16067e-16	epithelial_distance_clipped
368	Prex2	0.0250069	1.43827e-08	epithelial_distance_clipped
369	Ptprc	0.0452395	1.07904e-24	epithelial_distance_clipped
370	Rbms1	0.0166439	0.000161523	epithelial_distance_clipped
371	Rbms3	0.0281405	1.778e-10	epithelial_distance_clipped
372	Rgs2	0.0377846	1.06167e-17	epithelial_distance_clipped
373	Rora	0.012261	0.00545107	epithelial_distance_clipped
374	Rpl32	0.0543601	6.24614e-35	epithelial_distance_clipped
375	Rps18	-0.0216741	8.96605e-07	epithelial_distance_clipped
376	Runx3	-0.0298031	1.41404e-11	epithelial_distance_clipped
377	Saa1	-0.180828	0	epithelial_distance_clipped
378	Scin	-0.129585	3.32011e-191	epithelial_distance_clipped
379	Selenop	-0.0242474	3.87308e-08	epithelial_distance_clipped
380	Slc2a2	-0.111713	2.54956e-142	epithelial_distance_clipped
381	Slc9a3	-0.206031	0	epithelial_distance_clipped
382	Smco4	-0.0608314	2.53499e-43	epithelial_distance_clipped
383	Sorbs1	-0.0841984	1.79699e-81	epithelial_distance_clipped
384	Sorbs2	0.0300384	9.77176e-12	epithelial_distance_clipped
385	Srebf2	-0.0824311	3.72935e-78	epithelial_distance_clipped
386	St3gal6	-0.0165805	0.000171083	epithelial_distance_clipped
387	Stmn1	-0.0299381	1.14426e-11	epithelial_distance_clipped
388	Synpo2	0.0364648	1.36679e-16	epithelial_distance_clipped
389	Sytl2	-0.0875835	5.04093e-88	epithelial_distance_clipped
390	Taco1	-0.0499546	9.38092e-30	epithelial_distance_clipped
391	Tcf7	-0.0102852	0.0197413	epithelial_distance_clipped
392	Tcrg-C1	-0.0781179	2.34271e-70	epithelial_distance_clipped
393	Tcrg-C2	-0.0658882	1.5576e-50	epithelial_distance_clipped
394	Tcrg-C4	-0.0673407	1.03453e-52	epithelial_distance_clipped
395	Tgfb1	0.0678708	1.61479e-53	epithelial_distance_clipped
396	Tgfbr1	0.0185555	2.59918e-05	epithelial_distance_clipped
397	Tgfbr2	0.102183	2.7988e-119	epithelial_distance_clipped
398	Thsd4	0.00252069	0.567781	epithelial_distance_clipped
399	Thy1	-0.0112469	0.0107965	epithelial_distance_clipped
400	Tmem176b	0.175076	0	epithelial_distance_clipped
401	Tnc	0.103495	2.50918e-122	epithelial_distance_clipped
402	Top2a	-0.0352589	1.30604e-15	epithelial_distance_clipped
403	Trbc1	-0.0556992	1.3678e-36	epithelial_distance_clipped
404	Txnip	0.0998325	6.44523e-114	epithelial_distance_clipped
405	Upp1	-0.171284	0	epithelial_distance_clipped
406	Vdr	-0.132089	1.1929e-198	epithelial_distance_clipped
407	Vim	0.0713208	6.36519e-59	epithelial_distance_clipped
408	Vps37b	-0.059732	7.8677e-42	epithelial_distance_clipped
409	Vwf	0.0530032	2.73015e-33	epithelial_distance_clipped
410	Acta2	-0.015152	0.000737449	predicted_longitudinal
411	Adam15	0.0466356	2.65106e-25	predicted_longitudinal
412	Adam17	0.029291	6.75958e-11	predicted_longitudinal
413	Adam9	0.0804961	4.04685e-72	predicted_longitudinal
414	Adamdec1	-0.0410387	5.95561e-20	predicted_longitudinal
415	Adgre1	-0.0204865	5.02385e-06	predicted_longitudinal
416	Aif1	-0.0573278	2.11705e-37	predicted_longitudinal
417	Aldh1a1	-0.156719	2.69014e-270	predicted_longitudinal
418	Anxa2	-0.00657007	0.143335	predicted_longitudinal
419	Apoe	-0.0689694	2.19231e-53	predicted_longitudinal
420	Atp1b1	0.0422538	4.68021e-21	predicted_longitudinal
421	Axin2	0.105287	2.68517e-122	predicted_longitudinal
422	Btg1	0.0400406	4.55752e-19	predicted_longitudinal
423	Ccl11	-0.0816348	3.96963e-74	predicted_longitudinal
424	Ccl25	0.0995215	2.042e-109	predicted_longitudinal
425	Ccl5	0.0769443	4.88758e-66	predicted_longitudinal
426	Ccn1	0.0115651	0.00998956	predicted_longitudinal
427	Ccr5	0.0656799	1.43173e-48	predicted_longitudinal
428	Ccr9	0.0782457	3.10942e-68	predicted_longitudinal
429	Cd226	0.0644187	8.70108e-47	predicted_longitudinal
430	Cd24a	0.0125186	0.00529355	predicted_longitudinal
431	Cd274	0.0472379	6.41774e-26	predicted_longitudinal
432	Cd34	0.0174924	9.75151e-05	predicted_longitudinal
433	Cd3e	0.122812	5.26123e-166	predicted_longitudinal
434	Cd4	0.00661987	0.140326	predicted_longitudinal
435	Cd44	0.0398385	6.84107e-19	predicted_longitudinal
436	Cd7	0.107979	1.44378e-128	predicted_longitudinal
437	Cd74	-0.0685781	8.43482e-53	predicted_longitudinal
438	Cd79a	0.0358035	1.49091e-15	predicted_longitudinal
439	Cd81	-0.0250647	2.35078e-08	predicted_longitudinal
440	Cd8a	0.107786	4.12169e-128	predicted_longitudinal
441	Cd8b1	0.0480728	8.72202e-27	predicted_longitudinal
442	Cdh1	0.121451	2.30185e-162	predicted_longitudinal
443	Chga	0.0326931	3.23434e-13	predicted_longitudinal
444	Chn2	0.0466537	2.54092e-25	predicted_longitudinal
445	Clca4a	0.113357	1.43115e-141	predicted_longitudinal
446	Clec1b	-0.0345408	1.40193e-14	predicted_longitudinal
447	Col18a1	-0.0553781	5.19614e-35	predicted_longitudinal
448	Col1a1	-0.0330551	1.77195e-13	predicted_longitudinal
449	Col3a1	-0.0614163	1.11404e-42	predicted_longitudinal
450	Col4a1	-0.0126336	0.00488974	predicted_longitudinal
451	Crip1	0.0830442	1.18468e-76	predicted_longitudinal
452	Csf1r	-0.0636881	9.05984e-46	predicted_longitudinal
453	Cst7	0.0701229	3.95181e-55	predicted_longitudinal
454	Ctsb	0.037542	5.99404e-17	predicted_longitudinal
455	Cx3cl1	0.101265	3.10375e-113	predicted_longitudinal
456	Cx3cr1	-0.0109948	0.0143198	predicted_longitudinal
457	Cxcl10	0.0362612	6.48996e-16	predicted_longitudinal
458	Cxcl12	-0.0288028	1.38903e-10	predicted_longitudinal
459	Cxcl9	0.0251724	2.04691e-08	predicted_longitudinal
460	Cxcr3	0.0453525	5.12422e-24	predicted_longitudinal
461	Cybb	-0.022969	3.10486e-07	predicted_longitudinal
462	Cyp2c55	-0.00876468	0.0508968	predicted_longitudinal
463	Dlc1	0.00482495	0.282485	predicted_longitudinal
464	Dll1	-0.0118932	0.00806647	predicted_longitudinal
465	Dll4	0.0433521	4.4106e-22	predicted_longitudinal
466	Dock10	0.068974	2.15754e-53	predicted_longitudinal
467	Dpp4	0.130146	2.41439e-186	predicted_longitudinal
468	Dusp10	0.0282739	2.99192e-10	predicted_longitudinal
469	Ebf1	0.0149992	0.000834098	predicted_longitudinal
470	Egr1	0.0369847	1.70663e-16	predicted_longitudinal
471	Epcam	0.157611	2.13986e-273	predicted_longitudinal
472	F11r	0.0982296	1.2457e-106	predicted_longitudinal
473	Fabp2	-0.24851	0	predicted_longitudinal
474	Fbxo32	0.0998939	3.16451e-110	predicted_longitudinal
475	Fcgr4	-0.0129587	0.00389391	predicted_longitudinal
476	Flt3l	0.0168704	0.000171198	predicted_longitudinal
477	Fn1	-0.0756256	7.53284e-64	predicted_longitudinal
478	Fos	0.0443713	4.67118e-23	predicted_longitudinal
479	Guca2a	0.164998	8.91903e-300	predicted_longitudinal
480	Gzma	0.0951022	4.84299e-100	predicted_longitudinal
481	Gzmb	0.120382	1.55508e-159	predicted_longitudinal
482	H2-Ab1	0.0336238	6.79685e-14	predicted_longitudinal
483	H2-DMb2	0.0389893	3.68596e-18	predicted_longitudinal
484	Hebp1	0.000810805	0.856678	predicted_longitudinal
485	Hes1	-0.000921634	0.837344	predicted_longitudinal
486	Hic1	0.0235422	1.56531e-07	predicted_longitudinal
487	Hmgcr	0.12621	2.81367e-175	predicted_longitudinal
488	Hmgcs1	0.12199	8.44747e-164	predicted_longitudinal
489	Hs3st1	0.0533477	1.30984e-32	predicted_longitudinal
490	Icam2	0.0166178	0.000214044	predicted_longitudinal
491	Icosl	-0.000373791	0.933644	predicted_longitudinal
492	Id2	0.0655438	2.23901e-48	predicted_longitudinal
493	Ifitm2	0.0177689	7.54882e-05	predicted_longitudinal
494	Ifnar1	0.0284353	2.37059e-10	predicted_longitudinal
495	Ifnar2	0.0226275	4.63454e-07	predicted_longitudinal
496	Ifngr1	0.0810856	3.72339e-73	predicted_longitudinal
497	Ifngr2	0.0602389	4.01964e-41	predicted_longitudinal
498	Ifnlr1	0.0472318	6.51086e-26	predicted_longitudinal
499	Igfbp4	-0.0158113	0.000428068	predicted_longitudinal
500	Ikzf2	0.0874821	6.88177e-85	predicted_longitudinal
501	Il10rb	0.0446972	2.25404e-23	predicted_longitudinal
502	Il13ra1	0.084247	7.66052e-79	predicted_longitudinal
503	Il15	-0.012825	0.0042786	predicted_longitudinal
504	Il15ra	0.0189853	2.3441e-05	predicted_longitudinal
505	Il17ra	0.061559	7.18009e-43	predicted_longitudinal
506	Il17rc	0.121673	5.91642e-163	predicted_longitudinal
507	Il18	-0.0264592	3.75248e-09	predicted_longitudinal
508	Il18r1	0.0385018	9.53894e-18	predicted_longitudinal
509	Il2rb	0.0935574	7.25228e-97	predicted_longitudinal
510	Il2rg	0.0925221	9.10058e-95	predicted_longitudinal
511	Il4ra	0.0498227	1.18908e-28	predicted_longitudinal
512	Il6ra	0.00560916	0.211505	predicted_longitudinal
513	Il6st	0.0318313	1.32052e-12	predicted_longitudinal
514	Il7r	0.0377443	4.08444e-17	predicted_longitudinal
515	Inpp4b	0.068646	6.67862e-53	predicted_longitudinal
516	Irf8	0.0538111	3.77503e-33	predicted_longitudinal
517	Itga1	0.0417464	1.36585e-20	predicted_longitudinal
518	Itga11	0.0201553	7.12191e-06	predicted_longitudinal
519	Itga3	0.076429	3.53684e-65	predicted_longitudinal
520	Itga4	0.0629216	1.0281e-44	predicted_longitudinal
521	Itga6	0.107711	6.20757e-128	predicted_longitudinal
522	Itga8	-0.0317342	1.5438e-12	predicted_longitudinal
523	Itga9	-0.00715595	0.110938	predicted_longitudinal
524	Itgae	0.0905714	7.06284e-91	predicted_longitudinal
525	Itgal	0.0632166	4.05109e-45	predicted_longitudinal
526	Itgav	0.0509769	6.4382e-30	predicted_longitudinal
527	Itgax	0.0171348	0.000135074	predicted_longitudinal
528	Itgb1	0.0781465	4.58649e-68	predicted_longitudinal
529	Itgb2	0.0454404	4.19406e-24	predicted_longitudinal
530	Itgb3	0.00859559	0.0555329	predicted_longitudinal
531	Itgb4	0.112447	2.51762e-139	predicted_longitudinal
532	Itgb5	0.0453473	5.18505e-24	predicted_longitudinal
533	Itgb7	0.118007	2.44683e-153	predicted_longitudinal
534	Jam2	0.0296654	3.85989e-11	predicted_longitudinal
535	Jam3	0.0186608	3.2243e-05	predicted_longitudinal
536	Junb	0.0170376	0.000147426	predicted_longitudinal
537	Klf2	0.0316828	1.67652e-12	predicted_longitudinal
538	Klf6	0.0936844	3.99474e-97	predicted_longitudinal
539	Krt8	0.0195002	1.39891e-05	predicted_longitudinal
540	Lama3	0.0558765	1.29571e-35	predicted_longitudinal
541	Lamb1	-0.0202515	6.43875e-06	predicted_longitudinal
542	Ldlr	0.0708117	3.47811e-56	predicted_longitudinal
543	Lgals3	0.100389	2.62631e-111	predicted_longitudinal
544	Lgr5	0.0266996	2.70904e-09	predicted_longitudinal
545	Ly6c2	0.0309955	4.9909e-12	predicted_longitudinal
546	Lyz1	0.00359891	0.422755	predicted_longitudinal
547	Lyz2	-0.0856643	1.83474e-81	predicted_longitudinal
548	Mctp1	0.0323206	5.9676e-13	predicted_longitudinal
549	Mertk	0.0233411	1.99418e-07	predicted_longitudinal
550	Mki67	0.0364645	4.47082e-16	predicted_longitudinal
551	Mme	-0.0757266	5.13686e-64	predicted_longitudinal
552	Muc2	0.11216	1.27463e-138	predicted_longitudinal
553	Mxd1	0.0253235	1.68428e-08	predicted_longitudinal
554	Ncam1	-0.0130315	0.00369766	predicted_longitudinal
555	Nfkbiz	0.0684254	1.42389e-52	predicted_longitudinal
556	Nkg7	0.0941544	4.36069e-98	predicted_longitudinal
557	Nlrp9b	0.0784711	1.28369e-68	predicted_longitudinal
558	Notch1	0.0237304	1.24591e-07	predicted_longitudinal
559	Notch2	0.0223262	6.56743e-07	predicted_longitudinal
560	Notch4	0.0221151	8.36368e-07	predicted_longitudinal
561	Npnt	0.000440764	0.92179	predicted_longitudinal
562	Nt5e	0.0783681	1.92402e-68	predicted_longitudinal
563	Nupr1	0.00860174	0.0553585	predicted_longitudinal
564	Pclaf	0.0473521	4.8951e-26	predicted_longitudinal
565	Pcsk5	0.109493	3.66726e-132	predicted_longitudinal
566	Pdcd1lg2	0.00979294	0.0291535	predicted_longitudinal
567	Pdgfra	0.00441081	0.325852	predicted_longitudinal
568	Pdgfrb	-0.0088632	0.0483483	predicted_longitudinal
569	Pdzrn3	0.0074693	0.0961542	predicted_longitudinal
570	Pecam1	0.00709957	0.113779	predicted_longitudinal
571	Plac8	-0.137989	1.92573e-209	predicted_longitudinal
572	Plcb1	0.0265271	3.42318e-09	predicted_longitudinal
573	Prex2	0.00463112	0.30227	predicted_longitudinal
574	Ptprc	0.0738945	4.91291e-61	predicted_longitudinal
575	Rbms1	0.00626073	0.163143	predicted_longitudinal
576	Rbms3	-0.0213482	1.97649e-06	predicted_longitudinal
577	Rgs2	0.00771276	0.0857922	predicted_longitudinal
578	Rora	0.0134537	0.00272722	predicted_longitudinal
579	Rpl32	-0.0209586	3.02681e-06	predicted_longitudinal
580	Rps18	0.000960491	0.830588	predicted_longitudinal
581	Runx3	0.0529996	3.31077e-32	predicted_longitudinal
582	Saa1	0.320436	0	predicted_longitudinal
583	Scin	0.0334421	9.24803e-14	predicted_longitudinal
584	Selenop	-0.111643	2.34397e-137	predicted_longitudinal
585	Slc2a2	-0.0777432	2.21387e-67	predicted_longitudinal
586	Slc9a3	0.0467359	2.0959e-25	predicted_longitudinal
587	Smco4	0.0522603	2.32665e-31	predicted_longitudinal
588	Sorbs1	0.077505	5.58851e-67	predicted_longitudinal
589	Sorbs2	0.00864671	0.0540956	predicted_longitudinal
590	Srebf2	0.10765	8.62748e-128	predicted_longitudinal
591	St3gal6	0.00519486	0.247211	predicted_longitudinal
592	Stmn1	0.0274097	1.01784e-09	predicted_longitudinal
593	Synpo2	-0.0246729	3.87031e-08	predicted_longitudinal
594	Sytl2	0.0857488	1.27623e-81	predicted_longitudinal
595	Taco1	-0.00703048	0.117339	predicted_longitudinal
596	Tcf7	0.0506988	1.30753e-29	predicted_longitudinal
597	Tcrg-C1	0.101691	3.54818e-114	predicted_longitudinal
598	Tcrg-C2	0.092896	1.59939e-95	predicted_longitudinal
599	Tcrg-C4	0.0829489	1.7614e-76	predicted_longitudinal
600	Tgfb1	0.00987237	0.0278707	predicted_longitudinal
601	Tgfbr1	0.0375524	5.87784e-17	predicted_longitudinal
602	Tgfbr2	0.0431918	6.24837e-22	predicted_longitudinal
603	Thsd4	0.00828309	0.0650274	predicted_longitudinal
604	Thy1	0.0424588	3.02533e-21	predicted_longitudinal
605	Tmem176b	-0.0689204	2.59612e-53	predicted_longitudinal
606	Tnc	0.00660122	0.141447	predicted_longitudinal
607	Top2a	0.0281582	3.53204e-10	predicted_longitudinal
608	Trbc1	0.0943479	1.74647e-98	predicted_longitudinal
609	Txnip	-0.0478439	1.5125e-26	predicted_longitudinal
610	Upp1	0.172262	0	predicted_longitudinal
611	Vdr	0.0033522	0.455247	predicted_longitudinal
612	Vim	0.0183522	4.34628e-05	predicted_longitudinal
613	Vps37b	0.0319702	1.05522e-12	predicted_longitudinal
614	Vwf	0.0290886	9.12482e-11	predicted_longitudinal

## Sheet: Cd8_T-Cell_P14
	gene	rho	p	var
0	Acta2	-0.216111	0	crypt_villi_axis
1	Adam15	-0.10152	1.42223e-158	crypt_villi_axis
2	Adam17	-0.0232277	9.13985e-10	crypt_villi_axis
3	Adam9	-0.0683485	9.7864e-73	crypt_villi_axis
4	Adamdec1	-0.0512515	1.20752e-41	crypt_villi_axis
5	Adgre1	-0.00304854	0.421622	crypt_villi_axis
6	Aif1	0.137092	1.13604e-288	crypt_villi_axis
7	Aldh1a1	0.0141566	0.000190006	crypt_villi_axis
8	Anxa2	-0.0700721	2.30505e-76	crypt_villi_axis
9	Apoe	0.0889377	5.0466e-122	crypt_villi_axis
10	Atp1b1	-0.0335563	8.90242e-19	crypt_villi_axis
11	Axin2	-0.0634084	7.71482e-63	crypt_villi_axis
12	Btg1	0.0993875	4.93854e-152	crypt_villi_axis
13	C3	-0.285063	0	crypt_villi_axis
14	Ccl11	-0.307477	0	crypt_villi_axis
15	Ccl25	-0.0387516	1.63087e-24	crypt_villi_axis
16	Ccl5	0.0484312	2.28512e-37	crypt_villi_axis
17	Ccr5	-0.0804756	3.42419e-100	crypt_villi_axis
18	Ccr9	0.0391309	5.78021e-25	crypt_villi_axis
19	Cd226	0.0127879	0.000748717	crypt_villi_axis
20	Cd24a	-0.0896601	5.45516e-124	crypt_villi_axis
21	Cd27	-0.060318	5.01858e-57	crypt_villi_axis
22	Cd274	0.0304118	1.06995e-15	crypt_villi_axis
23	Cd28	-0.0564083	4.357e-50	crypt_villi_axis
24	Cd34	-0.125191	1.04886e-240	crypt_villi_axis
25	Cd3e	0.0136326	0.000325893	crypt_villi_axis
26	Cd4	0.100759	3.18559e-156	crypt_villi_axis
27	Cd44	-0.0900249	5.47186e-125	crypt_villi_axis
28	Cd69	-0.0704696	3.25878e-77	crypt_villi_axis
29	Cd7	0.0929221	4.56096e-133	crypt_villi_axis
30	Cd74	0.174403	0	crypt_villi_axis
31	Cd79a	0.00787563	0.0378861	crypt_villi_axis
32	Cd81	-0.0289134	2.47254e-14	crypt_villi_axis
33	Cd86	-0.00167839	0.658176	crypt_villi_axis
34	Cd8a	0.0684261	6.74778e-73	crypt_villi_axis
35	Cd8b1	-0.0333309	1.51409e-18	crypt_villi_axis
36	Cdc20	-0.07504	2.49735e-87	crypt_villi_axis
37	Cdca8	-0.0767377	3.00156e-91	crypt_villi_axis
38	Cdh1	-0.0319904	3.31282e-17	crypt_villi_axis
39	Chn2	0.0366868	3.88582e-22	crypt_villi_axis
40	Clec1b	0.126876	3.17935e-247	crypt_villi_axis
41	Col18a1	0.108373	1.512e-180	crypt_villi_axis
42	Col1a1	-0.156899	0	crypt_villi_axis
43	Col3a1	-0.0683208	1.1173e-72	crypt_villi_axis
44	Col4a1	-0.0236143	4.79412e-10	crypt_villi_axis
45	Crip1	-0.00591677	0.11883	crypt_villi_axis
46	Csf1r	0.181448	0	crypt_villi_axis
47	Cst7	-0.0437562	8.30457e-31	crypt_villi_axis
48	Ctla4	-0.030711	5.61077e-16	crypt_villi_axis
49	Ctsb	-0.00667851	0.0783218	crypt_villi_axis
50	Cx3cr1	-0.0108776	0.0041378	crypt_villi_axis
51	Cxcl10	0.000446434	0.906319	crypt_villi_axis
52	Cxcl12	-0.168213	0	crypt_villi_axis
53	Cxcl9	0.114599	8.80233e-202	crypt_villi_axis
54	Cxcr3	-0.0436178	1.269e-30	crypt_villi_axis
55	Cybb	0.0582001	3.28689e-53	crypt_villi_axis
56	Dlc1	-0.0473876	7.59674e-36	crypt_villi_axis
57	Dock10	0.00880972	0.0202152	crypt_villi_axis
58	Dpp4	0.0411274	2.08412e-27	crypt_villi_axis
59	Dusp10	-0.0398396	8.09883e-26	crypt_villi_axis
60	E2f1	-0.045472	3.87343e-33	crypt_villi_axis
61	Ebf1	-0.0291274	1.59412e-14	crypt_villi_axis
62	Epcam	0.0448373	2.88965e-32	crypt_villi_axis
63	F11r	-0.010069	0.0079471	crypt_villi_axis
64	Fabp2	0.443511	0	crypt_villi_axis
65	Fbxo32	-0.0400322	4.71969e-26	crypt_villi_axis
66	Fcgr4	0.0118671	0.00175802	crypt_villi_axis
67	Flt3l	-0.0218611	8.24492e-09	crypt_villi_axis
68	Fn1	-0.0216557	1.13491e-08	crypt_villi_axis
69	Gzma	0.040071	4.23092e-26	crypt_villi_axis
70	Gzmb	-0.0531623	1.11548e-44	crypt_villi_axis
71	H2-Ab1	0.112998	3.32529e-196	crypt_villi_axis
72	H2-DMb2	0.0487403	7.97893e-38	crypt_villi_axis
73	Hes1	-0.0235806	5.07337e-10	crypt_villi_axis
74	Hic1	0.0263197	3.94288e-12	crypt_villi_axis
75	Hmgcr	-0.0250235	4.18604e-11	crypt_villi_axis
76	Hmgcs1	0.0385391	2.90424e-24	crypt_villi_axis
77	Icam1	-0.0343417	1.36179e-19	crypt_villi_axis
78	Icam2	-0.0418043	2.90702e-28	crypt_villi_axis
79	Icos	-0.0444894	8.58977e-32	crypt_villi_axis
80	Icosl	-0.0415705	5.76015e-28	crypt_villi_axis
81	Id2	-0.0233395	7.59164e-10	crypt_villi_axis
82	Ifitm2	-0.138288	9.67787e-294	crypt_villi_axis
83	Ifnar1	-0.0363344	9.6032e-22	crypt_villi_axis
84	Ifnar2	-0.070212	1.15921e-76	crypt_villi_axis
85	Ifng	-0.0492785	1.25687e-38	crypt_villi_axis
86	Ifngr1	-0.0471643	1.59168e-35	crypt_villi_axis
87	Ifngr2	0.0345922	7.41647e-20	crypt_villi_axis
88	Igfbp4	-0.196489	0	crypt_villi_axis
89	Ikzf2	-0.0046013	0.225156	crypt_villi_axis
90	Il10ra	-0.0152107	6.07573e-05	crypt_villi_axis
91	Il10rb	-0.0482709	3.9334e-37	crypt_villi_axis
92	Il12rb2	-0.00928562	0.0143736	crypt_villi_axis
93	Il13ra1	-0.00880214	0.0203229	crypt_villi_axis
94	Il17ra	-0.0798741	1.00571e-98	crypt_villi_axis
95	Il17rc	-0.0272663	6.53374e-13	crypt_villi_axis
96	Il18	-0.00200312	0.597477	crypt_villi_axis
97	Il18r1	-0.109075	6.99815e-183	crypt_villi_axis
98	Il18rap	-0.0992702	1.1195e-151	crypt_villi_axis
99	Il1b	0.0707991	6.3846e-78	crypt_villi_axis
100	Il21r	-0.0111141	0.00339169	crypt_villi_axis
101	Il2ra	-0.0361032	1.73034e-21	crypt_villi_axis
102	Il2rb	-0.0891997	9.81143e-123	crypt_villi_axis
103	Il2rg	-0.0381468	8.35584e-24	crypt_villi_axis
104	Il4ra	0.0241255	2.01079e-10	crypt_villi_axis
105	Il6ra	-0.0313474	1.39282e-16	crypt_villi_axis
106	Il6st	-0.0721689	6.70919e-81	crypt_villi_axis
107	Il7r	0.100991	6.1361e-157	crypt_villi_axis
108	Inpp4b	0.0481345	6.23586e-37	crypt_villi_axis
109	Irf8	0.00112051	0.76771	crypt_villi_axis
110	Itga1	-0.0100306	0.00818859	crypt_villi_axis
111	Itga4	-0.0312039	1.91157e-16	crypt_villi_axis
112	Itga6	-0.0378468	1.86118e-23	crypt_villi_axis
113	Itga8	0.121874	3.87916e-228	crypt_villi_axis
114	Itga9	0.0303215	1.29848e-15	crypt_villi_axis
115	Itgae	0.168347	0	crypt_villi_axis
116	Itgal	-0.0357541	4.18094e-21	crypt_villi_axis
117	Itgav	0.0077667	0.0406218	crypt_villi_axis
118	Itgax	-0.00868639	0.0220319	crypt_villi_axis
119	Itgb1	-0.125707	1.08867e-242	crypt_villi_axis
120	Itgb2	-0.0267963	1.60736e-12	crypt_villi_axis
121	Itgb3	-0.00768175	0.0428698	crypt_villi_axis
122	Itgb5	0.0261937	4.98597e-12	crypt_villi_axis
123	Itgb7	-0.0250961	3.67846e-11	crypt_villi_axis
124	Jam2	-0.0665596	4.5733e-69	crypt_villi_axis
125	Junb	-0.0154155	4.827e-05	crypt_villi_axis
126	Klf2	-0.141195	2.96948e-306	crypt_villi_axis
127	Klf6	-0.0657119	2.31803e-67	crypt_villi_axis
128	Klrg1	-0.099426	3.77174e-152	crypt_villi_axis
129	Knl1	-0.0596427	8.55402e-56	crypt_villi_axis
130	Krt8	0.0548937	1.59378e-47	crypt_villi_axis
131	Lama2	-0.192081	0	crypt_villi_axis
132	Lamb1	0.0356356	5.62958e-21	crypt_villi_axis
133	Ldlr	0.0434574	2.07138e-30	crypt_villi_axis
134	Lgals1	-0.118226	1.02937e-214	crypt_villi_axis
135	Lgals3	0.0500135	9.7502e-40	crypt_villi_axis
136	Ly6c2	-0.196114	0	crypt_villi_axis
137	Lyz1	-0.229368	0	crypt_villi_axis
138	Lyz2	-0.0201972	1.01163e-07	crypt_villi_axis
139	Mctp1	-0.0161952	1.95983e-05	crypt_villi_axis
140	Mertk	0.0402205	2.77673e-26	crypt_villi_axis
141	Mki67	-0.106359	6.16541e-174	crypt_villi_axis
142	Mme	0.0965676	1.33258e-143	crypt_villi_axis
143	Ms4a4b	-0.113262	4.04148e-197	crypt_villi_axis
144	Muc2	-0.00466909	0.218397	crypt_villi_axis
145	Mxd1	0.127144	2.86147e-248	crypt_villi_axis
146	Ncam1	-0.0884693	9.31244e-121	crypt_villi_axis
147	Nfkbiz	-0.0444265	1.04503e-31	crypt_villi_axis
148	Nkg7	-0.00492653	0.194059	crypt_villi_axis
149	Notch1	-0.017199	5.78563e-06	crypt_villi_axis
150	Notch2	-0.0505332	1.56352e-40	crypt_villi_axis
151	Npnt	0.0205691	5.87136e-08	crypt_villi_axis
152	Nt5e	0.0310707	2.56164e-16	crypt_villi_axis
153	Nupr1	-0.0178595	2.49877e-06	crypt_villi_axis
154	Pclaf	-0.110165	1.55618e-186	crypt_villi_axis
155	Pcsk5	-0.0897853	2.48122e-124	crypt_villi_axis
156	Pdcd1	-0.0186043	9.36148e-07	crypt_villi_axis
157	Pdcd1lg2	0.0715611	1.42963e-79	crypt_villi_axis
158	Pdgfra	-0.0115997	0.00222935	crypt_villi_axis
159	Pdgfrb	0.0672713	1.62929e-70	crypt_villi_axis
160	Pdzrn3	-0.0588696	2.11425e-54	crypt_villi_axis
161	Pecam1	-0.000135995	0.971403	crypt_villi_axis
162	Plac8	0.0411079	2.20507e-27	crypt_villi_axis
163	Ptprc	0.0377582	2.35539e-23	crypt_villi_axis
164	Rbms1	-0.03592	2.75235e-21	crypt_villi_axis
165	Rbms3	-0.0479628	1.11146e-36	crypt_villi_axis
166	Rcn3	-0.0780486	2.45387e-94	crypt_villi_axis
167	Rgs2	0.0531795	1.04647e-44	crypt_villi_axis
168	Rora	-0.0252316	2.88689e-11	crypt_villi_axis
169	Rpl32	-0.0276345	3.19343e-13	crypt_villi_axis
170	Rps18	-0.0289683	2.20977e-14	crypt_villi_axis
171	Runx3	-0.00091768	0.808854	crypt_villi_axis
172	S100a4	-0.154842	0	crypt_villi_axis
173	Selenop	0.275368	0	crypt_villi_axis
174	Slamf6	-0.0634655	5.9853e-63	crypt_villi_axis
175	Smco4	-0.0060391	0.111396	crypt_villi_axis
176	Sorbs1	-0.073827	1.39512e-84	crypt_villi_axis
177	Srebf2	-0.00997513	0.0085496	crypt_villi_axis
178	St3gal6	-0.0295929	6.06688e-15	crypt_villi_axis
179	Stmn1	-0.110501	1.13946e-187	crypt_villi_axis
180	Synpo2	-0.0822523	1.35935e-104	crypt_villi_axis
181	Sytl2	-0.0479516	1.15404e-36	crypt_villi_axis
182	Tcf7	-0.0120487	0.00149216	crypt_villi_axis
183	Tcrg-C1	0.0532136	9.2142e-45	crypt_villi_axis
184	Tcrg-C2	0.0571586	2.20597e-51	crypt_villi_axis
185	Tgfb1	0.00889811	0.0189948	crypt_villi_axis
186	Tgfbr1	0.00672717	0.0761733	crypt_villi_axis
187	Tgfbr2	-0.0710186	2.14625e-78	crypt_villi_axis
188	Thy1	-0.0467432	6.36385e-35	crypt_villi_axis
189	Tmem176b	0.0503542	2.94249e-40	crypt_villi_axis
190	Tnc	0.0735112	7.11607e-84	crypt_villi_axis
191	Top2a	-0.115695	1.20254e-205	crypt_villi_axis
192	Trbc1	-0.0911895	3.32493e-128	crypt_villi_axis
193	Txnip	-0.0451449	1.09513e-32	crypt_villi_axis
194	Vcam1	-0.02334	7.58534e-10	crypt_villi_axis
195	Vdr	-0.0266043	2.31183e-12	crypt_villi_axis
196	Vim	-0.249235	0	crypt_villi_axis
197	Vps37b	0.0190013	5.46326e-07	crypt_villi_axis
198	Vwf	0.00217392	0.566607	crypt_villi_axis
199	Xist	0.0534985	3.17765e-45	crypt_villi_axis
200	Acta2	0.108878	3.18135e-182	epithelial_distance_clipped
201	Adam15	0.00090724	0.810987	epithelial_distance_clipped
202	Adam17	-0.0293944	9.17582e-15	epithelial_distance_clipped
203	Adam9	0.00344149	0.364303	epithelial_distance_clipped
204	Adamdec1	0.0160104	2.43559e-05	epithelial_distance_clipped
205	Adgre1	0.0389304	1.00145e-24	epithelial_distance_clipped
206	Aif1	0.0755732	1.49926e-88	epithelial_distance_clipped
207	Aldh1a1	-0.0597356	5.80168e-56	epithelial_distance_clipped
208	Anxa2	-0.109496	2.7543e-184	epithelial_distance_clipped
209	Apoe	0.102301	5.30007e-161	epithelial_distance_clipped
210	Atp1b1	-0.150077	0	epithelial_distance_clipped
211	Axin2	-0.0371974	1.03185e-22	epithelial_distance_clipped
212	Btg1	0.0217471	9.84911e-09	epithelial_distance_clipped
213	C3	0.0277177	2.71312e-13	epithelial_distance_clipped
214	Ccl11	-0.0896664	5.24313e-124	epithelial_distance_clipped
215	Ccl25	-0.142067	0	epithelial_distance_clipped
216	Ccl5	-0.0198588	1.6464e-07	epithelial_distance_clipped
217	Ccr5	-0.038147	8.35042e-24	epithelial_distance_clipped
218	Ccr9	-0.0428622	1.25535e-29	epithelial_distance_clipped
219	Cd226	-0.0620339	3.22682e-60	epithelial_distance_clipped
220	Cd24a	0.0118141	0.00184341	epithelial_distance_clipped
221	Cd27	-0.0366784	3.97114e-22	epithelial_distance_clipped
222	Cd274	0.0449053	2.33317e-32	epithelial_distance_clipped
223	Cd28	0.0098168	0.00965856	epithelial_distance_clipped
224	Cd34	-0.050562	1.41192e-40	epithelial_distance_clipped
225	Cd3e	-0.0327009	6.55578e-18	epithelial_distance_clipped
226	Cd4	0.0643856	9.73959e-65	epithelial_distance_clipped
227	Cd44	0.0708589	4.74459e-78	epithelial_distance_clipped
228	Cd69	-0.0177511	2.8738e-06	epithelial_distance_clipped
229	Cd7	-0.0699982	3.31105e-76	epithelial_distance_clipped
230	Cd74	0.143113	0	epithelial_distance_clipped
231	Cd79a	0.14094	3.81601e-305	epithelial_distance_clipped
232	Cd81	0.0336646	6.88954e-19	epithelial_distance_clipped
233	Cd86	0.029079	1.76094e-14	epithelial_distance_clipped
234	Cd8a	-0.121517	8.40132e-227	epithelial_distance_clipped
235	Cd8b1	-0.0829116	2.98947e-106	epithelial_distance_clipped
236	Cdc20	-0.0730826	6.42619e-83	epithelial_distance_clipped
237	Cdca8	-0.0824115	5.42543e-105	epithelial_distance_clipped
238	Cdh1	-0.120009	3.18956e-221	epithelial_distance_clipped
239	Chn2	-0.0667498	1.88251e-69	epithelial_distance_clipped
240	Clec1b	0.0155214	4.28117e-05	epithelial_distance_clipped
241	Col18a1	0.10814	8.93285e-180	epithelial_distance_clipped
242	Col1a1	0.0354852	8.20173e-21	epithelial_distance_clipped
243	Col3a1	0.11145	6.88143e-191	epithelial_distance_clipped
244	Col4a1	0.0749855	3.3266e-87	epithelial_distance_clipped
245	Crip1	-0.0388961	1.09995e-24	epithelial_distance_clipped
246	Csf1r	0.0887092	2.09533e-121	epithelial_distance_clipped
247	Cst7	-0.00754402	0.0467377	epithelial_distance_clipped
248	Ctla4	0.0548609	1.80785e-47	epithelial_distance_clipped
249	Ctsb	0.069352	7.75317e-75	epithelial_distance_clipped
250	Cx3cr1	0.00108336	0.775201	epithelial_distance_clipped
251	Cxcl10	0.106291	1.02377e-173	epithelial_distance_clipped
252	Cxcl12	0.0288949	2.56792e-14	epithelial_distance_clipped
253	Cxcl9	0.126035	5.85888e-244	epithelial_distance_clipped
254	Cxcr3	-0.0516774	2.60063e-42	epithelial_distance_clipped
255	Cybb	0.0816272	4.92994e-103	epithelial_distance_clipped
256	Dlc1	0.00525848	0.165695	epithelial_distance_clipped
257	Dock10	-0.0179529	2.21379e-06	epithelial_distance_clipped
258	Dpp4	-0.0485216	1.68066e-37	epithelial_distance_clipped
259	Dusp10	-0.0197465	1.93194e-07	epithelial_distance_clipped
260	E2f1	-0.0403614	1.86384e-26	epithelial_distance_clipped
261	Ebf1	-0.00228163	0.547541	epithelial_distance_clipped
262	Epcam	-0.126849	4.06028e-247	epithelial_distance_clipped
263	F11r	-0.0603091	5.21022e-57	epithelial_distance_clipped
264	Fabp2	-0.00792947	0.0365928	epithelial_distance_clipped
265	Fbxo32	0.0406829	7.46713e-27	epithelial_distance_clipped
266	Fcgr4	0.026831	1.50482e-12	epithelial_distance_clipped
267	Flt3l	-0.00156528	0.679888	epithelial_distance_clipped
268	Fn1	0.0950631	3.32686e-139	epithelial_distance_clipped
269	Gzma	-0.150901	0	epithelial_distance_clipped
270	Gzmb	-0.0966095	1.00248e-143	epithelial_distance_clipped
271	H2-Ab1	0.0993861	4.98413e-152	epithelial_distance_clipped
272	H2-DMb2	0.0215203	1.39902e-08	epithelial_distance_clipped
273	Hes1	-0.032417	1.2576e-17	epithelial_distance_clipped
274	Hic1	-0.0214327	1.60073e-08	epithelial_distance_clipped
275	Hmgcr	-0.0548887	1.62452e-47	epithelial_distance_clipped
276	Hmgcs1	-0.044291	1.59329e-31	epithelial_distance_clipped
277	Icam1	0.00833941	0.0279244	epithelial_distance_clipped
278	Icam2	-0.00491598	0.195015	epithelial_distance_clipped
279	Icos	0.00746825	0.0489881	epithelial_distance_clipped
280	Icosl	0.027598	3.42976e-13	epithelial_distance_clipped
281	Id2	-0.0105938	0.00522754	epithelial_distance_clipped
282	Ifitm2	0.0374256	5.67112e-23	epithelial_distance_clipped
283	Ifnar1	-0.0429207	1.053e-29	epithelial_distance_clipped
284	Ifnar2	0.0370099	1.68241e-22	epithelial_distance_clipped
285	Ifng	-0.0133762	0.000421586	epithelial_distance_clipped
286	Ifngr1	0.000380588	0.920087	epithelial_distance_clipped
287	Ifngr2	-0.0762787	3.51496e-90	epithelial_distance_clipped
288	Igfbp4	0.0258809	8.88615e-12	epithelial_distance_clipped
289	Ikzf2	0.00174142	0.6462	epithelial_distance_clipped
290	Il10ra	0.000519208	0.891137	epithelial_distance_clipped
291	Il10rb	-0.00980651	0.0097349	epithelial_distance_clipped
292	Il12rb2	-0.0115084	0.00241514	epithelial_distance_clipped
293	Il13ra1	-0.00947485	0.0125012	epithelial_distance_clipped
294	Il17ra	-0.0314689	1.06398e-16	epithelial_distance_clipped
295	Il17rc	-0.0899133	1.10644e-124	epithelial_distance_clipped
296	Il18	-0.070976	2.65311e-78	epithelial_distance_clipped
297	Il18r1	0.0320865	2.66627e-17	epithelial_distance_clipped
298	Il18rap	-0.00055037	0.884648	epithelial_distance_clipped
299	Il1b	0.0411294	2.07226e-27	epithelial_distance_clipped
300	Il21r	-0.0505913	1.27262e-40	epithelial_distance_clipped
301	Il2ra	-0.0128922	0.000677345	epithelial_distance_clipped
302	Il2rb	-0.0263652	3.62168e-12	epithelial_distance_clipped
303	Il2rg	-0.00496039	0.191012	epithelial_distance_clipped
304	Il4ra	0.0336099	7.84243e-19	epithelial_distance_clipped
305	Il6ra	0.00966535	0.0108376	epithelial_distance_clipped
306	Il6st	0.0503176	3.34823e-40	epithelial_distance_clipped
307	Il7r	0.0374536	5.26804e-23	epithelial_distance_clipped
308	Inpp4b	-0.03491	3.40903e-20	epithelial_distance_clipped
309	Irf8	-0.00155042	0.682761	epithelial_distance_clipped
310	Itga1	-0.0288105	3.05013e-14	epithelial_distance_clipped
311	Itga4	-0.0641597	2.69254e-64	epithelial_distance_clipped
312	Itga6	-0.0959797	7.10184e-142	epithelial_distance_clipped
313	Itga8	0.0850267	1.16666e-111	epithelial_distance_clipped
314	Itga9	0.0762032	5.26179e-90	epithelial_distance_clipped
315	Itgae	-0.0993096	8.50288e-152	epithelial_distance_clipped
316	Itgal	-0.0152334	5.92365e-05	epithelial_distance_clipped
317	Itgav	0.0289251	2.41402e-14	epithelial_distance_clipped
318	Itgax	-0.0188535	6.68458e-07	epithelial_distance_clipped
319	Itgb1	0.0611394	1.52703e-58	epithelial_distance_clipped
320	Itgb2	-0.03828	5.84252e-24	epithelial_distance_clipped
321	Itgb3	0.0546602	3.90357e-47	epithelial_distance_clipped
322	Itgb5	0.0180185	2.03277e-06	epithelial_distance_clipped
323	Itgb7	-0.0452645	7.49477e-33	epithelial_distance_clipped
324	Jam2	0.00514884	0.174696	epithelial_distance_clipped
325	Junb	-0.00838104	0.0271523	epithelial_distance_clipped
326	Klf2	-0.0419038	2.17063e-28	epithelial_distance_clipped
327	Klf6	-0.017863	2.4875e-06	epithelial_distance_clipped
328	Klrg1	-0.029476	7.74406e-15	epithelial_distance_clipped
329	Knl1	-0.0774417	6.69631e-93	epithelial_distance_clipped
330	Krt8	-0.160916	0	epithelial_distance_clipped
331	Lama2	-0.0410687	2.46877e-27	epithelial_distance_clipped
332	Lamb1	0.0177134	3.01635e-06	epithelial_distance_clipped
333	Ldlr	-0.00326259	0.389769	epithelial_distance_clipped
334	Lgals1	-0.0175563	3.6871e-06	epithelial_distance_clipped
335	Lgals3	-0.0423518	5.7732e-29	epithelial_distance_clipped
336	Ly6c2	0.0657935	1.59195e-67	epithelial_distance_clipped
337	Lyz1	-0.0155302	4.23828e-05	epithelial_distance_clipped
338	Lyz2	0.113648	1.85126e-198	epithelial_distance_clipped
339	Mctp1	-0.00818613	0.0309326	epithelial_distance_clipped
340	Mertk	-0.0283001	8.55193e-14	epithelial_distance_clipped
341	Mki67	-0.0949981	5.13519e-139	epithelial_distance_clipped
342	Mme	-0.0568636	7.16144e-51	epithelial_distance_clipped
343	Ms4a4b	-0.0368298	2.68505e-22	epithelial_distance_clipped
344	Muc2	-0.123758	3.11814e-235	epithelial_distance_clipped
345	Mxd1	-0.0806283	1.44593e-100	epithelial_distance_clipped
346	Ncam1	-0.00367648	0.332475	epithelial_distance_clipped
347	Nfkbiz	-0.0337196	6.04668e-19	epithelial_distance_clipped
348	Nkg7	-0.0917548	8.81835e-130	epithelial_distance_clipped
349	Notch1	-0.00781258	0.0394497	epithelial_distance_clipped
350	Notch2	0.0170116	7.30325e-06	epithelial_distance_clipped
351	Npnt	0.0335314	9.44222e-19	epithelial_distance_clipped
352	Nt5e	-0.0344584	1.02644e-19	epithelial_distance_clipped
353	Nupr1	0.0295624	6.46667e-15	epithelial_distance_clipped
354	Pclaf	-0.093818	1.28344e-135	epithelial_distance_clipped
355	Pcsk5	-0.0626279	2.41435e-61	epithelial_distance_clipped
356	Pdcd1	-0.0380898	9.73342e-24	epithelial_distance_clipped
357	Pdcd1lg2	0.0223077	4.07423e-09	epithelial_distance_clipped
358	Pdgfra	-0.0195812	2.44087e-07	epithelial_distance_clipped
359	Pdgfrb	0.0757966	4.58464e-89	epithelial_distance_clipped
360	Pdzrn3	0.0367942	2.94413e-22	epithelial_distance_clipped
361	Pecam1	-0.0108139	0.00436248	epithelial_distance_clipped
362	Plac8	-0.0691675	1.8964e-74	epithelial_distance_clipped
363	Ptprc	-0.0299007	3.17762e-15	epithelial_distance_clipped
364	Rbms1	-0.00155291	0.68228	epithelial_distance_clipped
365	Rbms3	0.0250704	3.85065e-11	epithelial_distance_clipped
366	Rcn3	0.00813973	0.0318963	epithelial_distance_clipped
367	Rgs2	0.0355997	6.15951e-21	epithelial_distance_clipped
368	Rora	-0.00368011	0.331998	epithelial_distance_clipped
369	Rpl32	0.0671991	2.28959e-70	epithelial_distance_clipped
370	Rps18	4.45739e-05	0.990625	epithelial_distance_clipped
371	Runx3	-0.0540385	4.15992e-46	epithelial_distance_clipped
372	S100a4	-0.0395817	1.66252e-25	epithelial_distance_clipped
373	Selenop	0.00698532	0.0655649	epithelial_distance_clipped
374	Slamf6	-0.00768776	0.0427074	epithelial_distance_clipped
375	Smco4	-0.0354866	8.1725e-21	epithelial_distance_clipped
376	Sorbs1	0.0239186	2.86433e-10	epithelial_distance_clipped
377	Srebf2	-0.00768687	0.0427315	epithelial_distance_clipped
378	St3gal6	-0.0512563	1.18706e-41	epithelial_distance_clipped
379	Stmn1	-0.0882567	3.47792e-120	epithelial_distance_clipped
380	Synpo2	0.107702	2.48243e-178	epithelial_distance_clipped
381	Sytl2	-0.0553407	2.83874e-48	epithelial_distance_clipped
382	Tcf7	0.0606026	1.50404e-57	epithelial_distance_clipped
383	Tcrg-C1	0.00912031	0.0162076	epithelial_distance_clipped
384	Tcrg-C2	0.00436763	0.249595	epithelial_distance_clipped
385	Tgfb1	0.0192297	3.98829e-07	epithelial_distance_clipped
386	Tgfbr1	0.0337185	6.06298e-19	epithelial_distance_clipped
387	Tgfbr2	-0.0109816	0.003793	epithelial_distance_clipped
388	Thy1	-0.0333302	1.51642e-18	epithelial_distance_clipped
389	Tmem176b	0.111654	1.37798e-191	epithelial_distance_clipped
390	Tnc	0.0862605	7.0496e-115	epithelial_distance_clipped
391	Top2a	-0.0910959	6.04923e-128	epithelial_distance_clipped
392	Trbc1	-0.0214002	1.68244e-08	epithelial_distance_clipped
393	Txnip	0.0253373	2.38787e-11	epithelial_distance_clipped
394	Vcam1	0.0737767	1.80924e-84	epithelial_distance_clipped
395	Vdr	-0.14215	0	epithelial_distance_clipped
396	Vim	0.0162816	1.76915e-05	epithelial_distance_clipped
397	Vps37b	-0.0155052	4.36085e-05	epithelial_distance_clipped
398	Vwf	-0.0262932	4.14277e-12	epithelial_distance_clipped
399	Xist	-0.124951	8.79782e-240	epithelial_distance_clipped
400	Acta2	0.0242576	6.50173e-10	predicted_longitudinal
401	Adam15	0.0172388	1.13384e-05	predicted_longitudinal
402	Adam17	-0.00260495	0.507128	predicted_longitudinal
403	Adam9	0.0283837	4.86638e-13	predicted_longitudinal
404	Adamdec1	0.0391474	2.01804e-23	predicted_longitudinal
405	Adgre1	0.0092441	0.0185761	predicted_longitudinal
406	Aif1	-0.0017334	0.658932	predicted_longitudinal
407	Aldh1a1	-0.0529218	1.91022e-41	predicted_longitudinal
408	Anxa2	0.000680338	0.862464	predicted_longitudinal
409	Apoe	0.0405807	4.76441e-25	predicted_longitudinal
410	Atp1b1	0.0207975	1.18134e-07	predicted_longitudinal
411	Axin2	0.0111902	0.00437845	predicted_longitudinal
412	Btg1	0.0340824	3.9183e-18	predicted_longitudinal
413	C3	0.0298457	2.92764e-14	predicted_longitudinal
414	Ccl11	-0.0177314	6.31986e-06	predicted_longitudinal
415	Ccl25	0.0156108	7.02894e-05	predicted_longitudinal
416	Ccl5	0.0278211	1.38425e-12	predicted_longitudinal
417	Ccr5	0.0466997	1.21338e-32	predicted_longitudinal
418	Ccr9	0.0244073	5.10292e-10	predicted_longitudinal
419	Cd226	0.00110138	0.779132	predicted_longitudinal
420	Cd24a	0.0270728	5.38732e-12	predicted_longitudinal
421	Cd27	0.00806987	0.0398875	predicted_longitudinal
422	Cd274	0.0186023	2.16667e-06	predicted_longitudinal
423	Cd28	0.0212164	6.55138e-08	predicted_longitudinal
424	Cd34	0.0025314	0.519195	predicted_longitudinal
425	Cd3e	0.0305543	7.13658e-15	predicted_longitudinal
426	Cd4	0.012489	0.00147135	predicted_longitudinal
427	Cd44	0.051063	1.05999e-38	predicted_longitudinal
428	Cd69	0.0301907	1.47834e-14	predicted_longitudinal
429	Cd7	-0.00155451	0.692226	predicted_longitudinal
430	Cd74	-0.000479672	0.902787	predicted_longitudinal
431	Cd79a	0.0612986	5.03437e-55	predicted_longitudinal
432	Cd81	0.0296789	4.0623e-14	predicted_longitudinal
433	Cd86	0.0236533	1.70344e-09	predicted_longitudinal
434	Cd8a	-0.00578348	0.140833	predicted_longitudinal
435	Cd8b1	0.00882895	0.0245627	predicted_longitudinal
436	Cdc20	-0.00227069	0.563128	predicted_longitudinal
437	Cdca8	-0.0123771	0.0016228	predicted_longitudinal
438	Cdh1	0.0151678	0.000112232	predicted_longitudinal
439	Chn2	-0.00241903	0.537913	predicted_longitudinal
440	Clec1b	-0.000667965	0.864941	predicted_longitudinal
441	Col18a1	-0.0173645	9.78097e-06	predicted_longitudinal
442	Col1a1	0.0175948	7.4431e-06	predicted_longitudinal
443	Col3a1	0.0269611	6.57938e-12	predicted_longitudinal
444	Col4a1	0.0202935	2.36631e-07	predicted_longitudinal
445	Crip1	-0.00220168	0.575051	predicted_longitudinal
446	Csf1r	0.00536923	0.171559	predicted_longitudinal
447	Cst7	0.0277451	1.59148e-12	predicted_longitudinal
448	Ctla4	0.0466508	1.40891e-32	predicted_longitudinal
449	Ctsb	0.0413213	6.52969e-26	predicted_longitudinal
450	Cx3cr1	-0.00114707	0.770221	predicted_longitudinal
451	Cxcl10	0.0241629	7.57177e-10	predicted_longitudinal
452	Cxcl12	0.0116477	0.00301672	predicted_longitudinal
453	Cxcl9	0.0417581	1.98859e-26	predicted_longitudinal
454	Cxcr3	-0.00492567	0.209747	predicted_longitudinal
455	Cybb	0.0185679	2.26217e-06	predicted_longitudinal
456	Dlc1	-0.000279549	0.943252	predicted_longitudinal
457	Dock10	0.0230819	4.14558e-09	predicted_longitudinal
458	Dpp4	0.0264466	1.63435e-11	predicted_longitudinal
459	Dusp10	-0.00213428	0.58681	predicted_longitudinal
460	E2f1	-0.00976968	0.0128546	predicted_longitudinal
461	Ebf1	0.0160405	4.41218e-05	predicted_longitudinal
462	Epcam	0.0747424	5.5567e-81	predicted_longitudinal
463	F11r	0.0112599	0.00414032	predicted_longitudinal
464	Fabp2	-0.0343131	2.33245e-18	predicted_longitudinal
465	Fbxo32	0.0222277	1.50787e-08	predicted_longitudinal
466	Fcgr4	0.0198442	4.33676e-07	predicted_longitudinal
467	Flt3l	0.00485892	0.215989	predicted_longitudinal
468	Fn1	-0.0131274	0.00082925	predicted_longitudinal
469	Gzma	-0.0227152	7.25703e-09	predicted_longitudinal
470	Gzmb	0.00668968	0.0884833	predicted_longitudinal
471	H2-Ab1	0.0439445	4.30163e-29	predicted_longitudinal
472	H2-DMb2	0.0102352	0.00915223	predicted_longitudinal
473	Hes1	0.00377669	0.336208	predicted_longitudinal
474	Hic1	0.00972305	0.0132902	predicted_longitudinal
475	Hmgcr	-0.0013489	0.731239	predicted_longitudinal
476	Hmgcs1	-0.0044102	0.261437	predicted_longitudinal
477	Icam1	0.0132703	0.000726842	predicted_longitudinal
478	Icam2	-0.00119623	0.760669	predicted_longitudinal
479	Icos	0.0239893	9.99875e-10	predicted_longitudinal
480	Icosl	0.00623878	0.112143	predicted_longitudinal
481	Id2	0.0162656	3.44173e-05	predicted_longitudinal
482	Ifitm2	0.041317	6.6056e-26	predicted_longitudinal
483	Ifnar1	-0.00467025	0.234353	predicted_longitudinal
484	Ifnar2	0.0342136	2.91895e-18	predicted_longitudinal
485	Ifng	0.0109708	0.00521162	predicted_longitudinal
486	Ifngr1	0.0190205	1.27423e-06	predicted_longitudinal
487	Ifngr2	0.00109117	0.781126	predicted_longitudinal
488	Igfbp4	0.0149197	0.000145095	predicted_longitudinal
489	Ikzf2	0.0205599	1.64234e-07	predicted_longitudinal
490	Il10ra	-0.00187673	0.632733	predicted_longitudinal
491	Il10rb	0.0164894	2.67988e-05	predicted_longitudinal
492	Il12rb2	0.0112956	0.00402303	predicted_longitudinal
493	Il13ra1	0.0181278	3.90532e-06	predicted_longitudinal
494	Il17ra	0.0167695	1.95105e-05	predicted_longitudinal
495	Il17rc	0.0167933	1.89871e-05	predicted_longitudinal
496	Il18	-0.0190567	1.21629e-06	predicted_longitudinal
497	Il18r1	0.0425357	2.32345e-27	predicted_longitudinal
498	Il18rap	0.0343532	2.13095e-18	predicted_longitudinal
499	Il1b	0.0166033	2.35694e-05	predicted_longitudinal
500	Il21r	0.00162298	0.679409	predicted_longitudinal
501	Il2ra	0.0186559	2.02548e-06	predicted_longitudinal
502	Il2rb	0.0196511	5.60477e-07	predicted_longitudinal
503	Il2rg	0.0375724	1.06208e-21	predicted_longitudinal
504	Il4ra	0.00778847	0.0473389	predicted_longitudinal
505	Il6ra	0.0201897	2.7247e-07	predicted_longitudinal
506	Il6st	0.0392962	1.37618e-23	predicted_longitudinal
507	Il7r	0.0401424	1.51947e-24	predicted_longitudinal
508	Inpp4b	0.033097	3.45663e-17	predicted_longitudinal
509	Irf8	0.0124008	0.0015896	predicted_longitudinal
510	Itga1	0.0295236	5.50267e-14	predicted_longitudinal
511	Itga4	0.0262117	2.46224e-11	predicted_longitudinal
512	Itga6	0.000282859	0.942581	predicted_longitudinal
513	Itga8	-0.00682481	0.0822352	predicted_longitudinal
514	Itga9	0.00569521	0.146998	predicted_longitudinal
515	Itgae	0.00936806	0.017056	predicted_longitudinal
516	Itgal	0.0315314	9.66523e-16	predicted_longitudinal
517	Itgav	0.0150463	0.000127337	predicted_longitudinal
518	Itgax	0.0154482	8.35795e-05	predicted_longitudinal
519	Itgb1	0.0247952	2.7067e-10	predicted_longitudinal
520	Itgb2	0.0127372	0.00118075	predicted_longitudinal
521	Itgb3	0.00627024	0.110345	predicted_longitudinal
522	Itgb5	0.0113251	0.00392817	predicted_longitudinal
523	Itgb7	0.0219043	2.42898e-08	predicted_longitudinal
524	Jam2	0.0162264	3.59457e-05	predicted_longitudinal
525	Junb	0.00607921	0.121622	predicted_longitudinal
526	Klf2	0.011496	0.00341807	predicted_longitudinal
527	Klf6	0.0167811	1.92534e-05	predicted_longitudinal
528	Klrg1	0.00759781	0.0530266	predicted_longitudinal
529	Knl1	-0.0116643	0.00297553	predicted_longitudinal
530	Krt8	0.0211541	7.15625e-08	predicted_longitudinal
531	Lama2	0.00893886	0.022834	predicted_longitudinal
532	Lamb1	0.00635206	0.105775	predicted_longitudinal
533	Ldlr	0.0052329	0.182698	predicted_longitudinal
534	Lgals1	0.00468414	0.232965	predicted_longitudinal
535	Lgals3	0.024551	4.03889e-10	predicted_longitudinal
536	Ly6c2	0.0163395	3.17009e-05	predicted_longitudinal
537	Lyz1	0.0791202	1.51271e-90	predicted_longitudinal
538	Lyz2	0.0145177	0.000218224	predicted_longitudinal
539	Mctp1	0.00228122	0.56132	predicted_longitudinal
540	Mertk	-0.00982249	0.0123767	predicted_longitudinal
541	Mki67	-0.0209543	9.48617e-08	predicted_longitudinal
542	Mme	-0.0404485	6.76845e-25	predicted_longitudinal
543	Ms4a4b	0.015331	9.45949e-05	predicted_longitudinal
544	Muc2	0.05287	2.28538e-41	predicted_longitudinal
545	Mxd1	0.0103237	0.00856736	predicted_longitudinal
546	Ncam1	-0.00232123	0.554473	predicted_longitudinal
547	Nfkbiz	0.0174276	9.07826e-06	predicted_longitudinal
548	Nkg7	-0.0285218	3.75369e-13	predicted_longitudinal
549	Notch1	0.0184383	2.6603e-06	predicted_longitudinal
550	Notch2	0.0188651	1.55411e-06	predicted_longitudinal
551	Npnt	-0.00108865	0.78162	predicted_longitudinal
552	Nt5e	0.0140757	0.0003379	predicted_longitudinal
553	Nupr1	0.0103385	0.00847252	predicted_longitudinal
554	Pclaf	-0.00688094	0.0797471	predicted_longitudinal
555	Pcsk5	0.0146196	0.000196966	predicted_longitudinal
556	Pdcd1	0.00521843	0.183911	predicted_longitudinal
557	Pdcd1lg2	0.0181584	3.76114e-06	predicted_longitudinal
558	Pdgfra	0.00948511	0.015722	predicted_longitudinal
559	Pdgfrb	0.0105433	0.00725782	predicted_longitudinal
560	Pdzrn3	0.00847005	0.0310199	predicted_longitudinal
561	Pecam1	-0.00276503	0.481385	predicted_longitudinal
562	Plac8	-0.0341061	3.71577e-18	predicted_longitudinal
563	Ptprc	0.0159017	5.13472e-05	predicted_longitudinal
564	Rbms1	-0.000263132	0.946579	predicted_longitudinal
565	Rbms3	0.00212015	0.589289	predicted_longitudinal
566	Rcn3	0.0090606	0.0210435	predicted_longitudinal
567	Rgs2	0.00153226	0.696412	predicted_longitudinal
568	Rora	0.00341145	0.385022	predicted_longitudinal
569	Rpl32	-0.0308224	4.14816e-15	predicted_longitudinal
570	Rps18	-0.0238343	1.27962e-09	predicted_longitudinal
571	Runx3	0.00613723	0.118106	predicted_longitudinal
572	S100a4	-0.00232325	0.554129	predicted_longitudinal
573	Selenop	-0.0457031	2.46917e-31	predicted_longitudinal
574	Slamf6	0.0170203	1.46232e-05	predicted_longitudinal
575	Smco4	0.0119584	0.00232556	predicted_longitudinal
576	Sorbs1	0.0217647	2.97808e-08	predicted_longitudinal
577	Srebf2	0.0128507	0.00106645	predicted_longitudinal
578	St3gal6	0.000537689	0.891098	predicted_longitudinal
579	Stmn1	-0.00500972	0.202075	predicted_longitudinal
580	Synpo2	0.00296861	0.449699	predicted_longitudinal
581	Sytl2	0.00406598	0.300506	predicted_longitudinal
582	Tcf7	0.0530741	1.12685e-41	predicted_longitudinal
583	Tcrg-C1	0.0241292	7.99301e-10	predicted_longitudinal
584	Tcrg-C2	0.0186784	1.9687e-06	predicted_longitudinal
585	Tgfb1	0.00818922	0.0370416	predicted_longitudinal
586	Tgfbr1	0.0241167	8.15559e-10	predicted_longitudinal
587	Tgfbr2	0.0299345	2.45744e-14	predicted_longitudinal
588	Thy1	-0.0263955	1.78748e-11	predicted_longitudinal
589	Tmem176b	-0.00496833	0.205827	predicted_longitudinal
590	Tnc	0.0376557	8.64748e-22	predicted_longitudinal
591	Top2a	-0.0139776	0.000371757	predicted_longitudinal
592	Trbc1	0.0507329	3.17938e-38	predicted_longitudinal
593	Txnip	-0.0182614	3.31292e-06	predicted_longitudinal
594	Vcam1	-0.00360512	0.358621	predicted_longitudinal
595	Vdr	-0.00718603	0.067273	predicted_longitudinal
596	Vim	0.00285545	0.467164	predicted_longitudinal
597	Vps37b	0.0101089	0.0100485	predicted_longitudinal
598	Vwf	-0.00155594	0.691959	predicted_longitudinal
599	Xist	-0.0342998	2.40376e-18	predicted_longitudinal

## Sheet: Cd8_T-Cell_aa+
	gene	rho	p	var
0	Adam17	-0.0308937	2.91447e-05	crypt_villi_axis
1	Adam9	-0.0581244	3.56758e-15	crypt_villi_axis
2	Adamdec1	-0.0243303	0.00099585	crypt_villi_axis
3	Aif1	-0.00062966	0.932122	crypt_villi_axis
4	Aldh1a1	-0.202673	6.25564e-169	crypt_villi_axis
5	Anxa2	0.0901952	2.26334e-34	crypt_villi_axis
6	Apoe	-0.0045656	0.536839	crypt_villi_axis
7	Atp1b1	-0.12115	8.55509e-61	crypt_villi_axis
8	Axin2	-0.0227746	0.00206192	crypt_villi_axis
9	Btg1	-0.0786148	1.72765e-26	crypt_villi_axis
10	Ccl25	-0.203132	1.05568e-169	crypt_villi_axis
11	Ccl5	-0.0887816	2.37126e-33	crypt_villi_axis
12	Ccr5	-0.0679454	3.52177e-20	crypt_villi_axis
13	Ccr9	-0.103647	6.84688e-45	crypt_villi_axis
14	Cd226	-0.0813703	2.8821e-28	crypt_villi_axis
15	Cd27	-0.0469873	2.02319e-10	crypt_villi_axis
16	Cd274	-0.00580098	0.43262	crypt_villi_axis
17	Cd3e	-0.157634	3.8723e-102	crypt_villi_axis
18	Cd44	-0.0403987	4.5761e-08	crypt_villi_axis
19	Cd69	-0.0287943	9.78479e-05	crypt_villi_axis
20	Cd7	-0.0678599	3.92368e-20	crypt_villi_axis
21	Cd74	-0.0712472	4.9148e-22	crypt_villi_axis
22	Cd81	-0.0862637	1.41943e-31	crypt_villi_axis
23	Cd8a	-0.0473066	1.52506e-10	crypt_villi_axis
24	Cd8b1	-0.0716811	2.76204e-22	crypt_villi_axis
25	Cdh1	0.0184161	0.0127245	crypt_villi_axis
26	Chn2	-0.0840752	4.52155e-30	crypt_villi_axis
27	Clca4a	0.39872	0	crypt_villi_axis
28	Col3a1	0.0222205	0.0026455	crypt_villi_axis
29	Col4a1	-0.0129951	0.0787567	crypt_villi_axis
30	Crip1	0.0290288	8.57938e-05	crypt_villi_axis
31	Cst7	-0.0719245	1.99621e-22	crypt_villi_axis
32	Ctsb	-0.057717	5.53992e-15	crypt_villi_axis
33	Cxcr3	-0.0708797	7.98543e-22	crypt_villi_axis
34	Cyp2c55	-0.0499721	1.34193e-11	crypt_villi_axis
35	Dock10	-0.0949705	6.14744e-38	crypt_villi_axis
36	Dpp4	-0.0383405	2.12226e-07	crypt_villi_axis
37	Dusp10	-0.035411	1.65439e-06	crypt_villi_axis
38	Egr1	0.0457244	6.07516e-10	crypt_villi_axis
39	Epcam	0.201094	2.76058e-166	crypt_villi_axis
40	F11r	0.0540273	2.59844e-13	crypt_villi_axis
41	Fabp2	0.131118	5.55551e-71	crypt_villi_axis
42	Fbxo32	0.032341	1.20893e-05	crypt_villi_axis
43	Flt3l	-0.0524997	1.18903e-12	crypt_villi_axis
44	Fos	0.155756	9.76457e-100	crypt_villi_axis
45	Guca2a	-0.0327782	9.20008e-06	crypt_villi_axis
46	Gzma	0.00844836	0.253103	crypt_villi_axis
47	Gzmb	-0.0946159	1.14767e-37	crypt_villi_axis
48	H2-Ab1	-0.0553564	6.68524e-14	crypt_villi_axis
49	Hic1	-0.0517566	2.45387e-12	crypt_villi_axis
50	Hmgcr	-0.0739646	1.25684e-23	crypt_villi_axis
51	Hmgcs1	-0.078569	1.84697e-26	crypt_villi_axis
52	Icosl	-0.0164606	0.0259603	crypt_villi_axis
53	Id2	-0.0463586	3.50991e-10	crypt_villi_axis
54	Ifnar1	-0.0477429	1.03357e-10	crypt_villi_axis
55	Ifnar2	-0.0350788	2.06821e-06	crypt_villi_axis
56	Ifngr1	-0.00832482	0.260109	crypt_villi_axis
57	Ifngr2	-0.00654553	0.375921	crypt_villi_axis
58	Ikzf2	-0.0525188	1.16698e-12	crypt_villi_axis
59	Il10rb	-0.033996	4.22414e-06	crypt_villi_axis
60	Il12rb2	-0.0556324	5.02262e-14	crypt_villi_axis
61	Il13ra1	0.0511376	4.45294e-12	crypt_villi_axis
62	Il15	0.066676	1.72556e-19	crypt_villi_axis
63	Il17ra	-0.0456856	6.28123e-10	crypt_villi_axis
64	Il17rc	-0.0701109	2.18675e-21	crypt_villi_axis
65	Il18	-0.167148	8.92857e-115	crypt_villi_axis
66	Il21r	-0.0393636	9.99267e-08	crypt_villi_axis
67	Il2rb	-0.0115672	0.117637	crypt_villi_axis
68	Il2rg	-0.0851545	8.29459e-31	crypt_villi_axis
69	Il4ra	-0.0261033	0.000412978	crypt_villi_axis
70	Il6st	-0.0592163	1.08063e-15	crypt_villi_axis
71	Inpp4b	-0.0772481	1.249e-25	crypt_villi_axis
72	Irf8	-0.0857912	3.01939e-31	crypt_villi_axis
73	Itga1	-0.0926904	3.26907e-36	crypt_villi_axis
74	Itga3	-0.037414	4.13051e-07	crypt_villi_axis
75	Itga4	-0.0925184	4.39447e-36	crypt_villi_axis
76	Itga6	0.0607101	2.03568e-16	crypt_villi_axis
77	Itgad	-0.0436598	3.44684e-09	crypt_villi_axis
78	Itgae	-0.13696	2.4469e-77	crypt_villi_axis
79	Itgal	-0.0892031	1.18142e-33	crypt_villi_axis
80	Itgav	-0.0219772	0.00294652	crypt_villi_axis
81	Itgax	-0.0913605	3.17368e-35	crypt_villi_axis
82	Itgb1	-0.0383607	2.09131e-07	crypt_villi_axis
83	Itgb2	-0.0890959	1.41091e-33	crypt_villi_axis
84	Itgb3	-0.0164726	0.0258521	crypt_villi_axis
85	Itgb5	0.0335264	5.72055e-06	crypt_villi_axis
86	Itgb7	-0.121559	3.39216e-61	crypt_villi_axis
87	Junb	0.059563	7.36151e-16	crypt_villi_axis
88	Klf6	0.0642488	3.31757e-18	crypt_villi_axis
89	Krt8	0.191764	4.08866e-151	crypt_villi_axis
90	Lamb1	-0.000880891	0.905149	crypt_villi_axis
91	Ldlr	-0.0744222	6.68911e-24	crypt_villi_axis
92	Lgals3	0.162528	1.53012e-108	crypt_villi_axis
93	Lyz2	-0.0245431	0.0008986	crypt_villi_axis
94	Mertk	-0.013254	0.0729776	crypt_villi_axis
95	Mki67	-0.0782518	2.93135e-26	crypt_villi_axis
96	Mme	-0.0148693	0.0442715	crypt_villi_axis
97	Muc2	-0.0084292	0.25418	crypt_villi_axis
98	Mxd1	0.195203	1.28676e-156	crypt_villi_axis
99	Nfkbiz	-0.0504194	8.81231e-12	crypt_villi_axis
100	Nkg7	-0.0776168	7.34968e-26	crypt_villi_axis
101	Notch1	-0.0467913	2.404e-10	crypt_villi_axis
102	Nt5e	-0.033104	7.48977e-06	crypt_villi_axis
103	Pclaf	-0.0720529	1.68106e-22	crypt_villi_axis
104	Pcsk5	-0.0701775	2.00501e-21	crypt_villi_axis
105	Pdcd1lg2	-0.0302239	4.3253e-05	crypt_villi_axis
106	Pecam1	-0.0238514	0.00125148	crypt_villi_axis
107	Plac8	-0.227061	1.19987e-212	crypt_villi_axis
108	Ptprc	-0.104358	1.73143e-45	crypt_villi_axis
109	Rbms1	-0.0170213	0.0212972	crypt_villi_axis
110	Rgs2	-0.00877697	0.235109	crypt_villi_axis
111	Rpl32	-0.124193	8.11144e-64	crypt_villi_axis
112	Rps18	-0.116395	3.17403e-56	crypt_villi_axis
113	Runx3	-0.0791174	8.27483e-27	crypt_villi_axis
114	Scin	-0.121457	4.27207e-61	crypt_villi_axis
115	Selenop	0.385253	0	crypt_villi_axis
116	Slc2a2	-0.126546	3.30831e-66	crypt_villi_axis
117	Slc9a3	-0.0345216	2.99449e-06	crypt_villi_axis
118	Smco4	-0.062735	1.98532e-17	crypt_villi_axis
119	Sorbs1	0.0024001	0.745434	crypt_villi_axis
120	Srebf2	-0.103385	1.13158e-44	crypt_villi_axis
121	St3gal6	-0.0577517	5.33682e-15	crypt_villi_axis
122	Stmn1	-0.0566606	1.70985e-14	crypt_villi_axis
123	Sytl2	-0.0102279	0.166486	crypt_villi_axis
124	Tcrg-C1	-0.0970845	1.41548e-39	crypt_villi_axis
125	Tcrg-C2	-0.0791522	7.86147e-27	crypt_villi_axis
126	Tcrg-C4	-0.0671934	9.0611e-20	crypt_villi_axis
127	Tgfb1	-0.0598903	5.11416e-16	crypt_villi_axis
128	Tgfb3	-0.0086152	0.24385	crypt_villi_axis
129	Tgfbr1	-0.0302765	4.19453e-05	crypt_villi_axis
130	Tgfbr2	-0.0636297	6.93032e-18	crypt_villi_axis
131	Thy1	-0.101804	2.30904e-43	crypt_villi_axis
132	Tmem176b	-0.00893015	0.227039	crypt_villi_axis
133	Tnc	0.00361341	0.624987	crypt_villi_axis
134	Top2a	-0.0730705	4.26268e-23	crypt_villi_axis
135	Trbc1	-0.107094	7.98169e-48	crypt_villi_axis
136	Txnip	-0.064328	3.01743e-18	crypt_villi_axis
137	Upp1	-0.0408972	3.12017e-08	crypt_villi_axis
138	Vdr	-0.0745533	5.57911e-24	crypt_villi_axis
139	Vim	-0.0712004	5.22937e-22	crypt_villi_axis
140	Vps37b	0.0487623	4.10886e-11	crypt_villi_axis
141	Xcl1	-0.00428566	0.562096	crypt_villi_axis
142	Adam17	-0.061933	5.03614e-17	epithelial_distance_clipped
143	Adam9	-0.0249543	0.000735085	epithelial_distance_clipped
144	Adamdec1	0.0564029	2.24403e-14	epithelial_distance_clipped
145	Aif1	0.0360361	1.08115e-06	epithelial_distance_clipped
146	Aldh1a1	0.0378536	3.01717e-07	epithelial_distance_clipped
147	Anxa2	-0.0120794	0.102246	epithelial_distance_clipped
148	Apoe	0.0722566	1.27927e-22	epithelial_distance_clipped
149	Atp1b1	0.00454955	0.538271	epithelial_distance_clipped
150	Axin2	-0.0372445	4.65819e-07	epithelial_distance_clipped
151	Btg1	-0.0310537	2.64905e-05	epithelial_distance_clipped
152	Ccl25	-0.0301015	4.64496e-05	epithelial_distance_clipped
153	Ccl5	0.0315945	1.91211e-05	epithelial_distance_clipped
154	Ccr5	-0.0427653	7.14032e-09	epithelial_distance_clipped
155	Ccr9	-0.066065	3.66865e-19	epithelial_distance_clipped
156	Cd226	-0.052564	1.11631e-12	epithelial_distance_clipped
157	Cd27	-0.086615	8.07643e-32	epithelial_distance_clipped
158	Cd274	-0.03324	6.86993e-06	epithelial_distance_clipped
159	Cd3e	-0.0515855	2.89516e-12	epithelial_distance_clipped
160	Cd44	-0.0121086	0.101419	epithelial_distance_clipped
161	Cd69	-0.0692146	6.98095e-21	epithelial_distance_clipped
162	Cd7	-0.0290284	8.58133e-05	epithelial_distance_clipped
163	Cd74	0.0120043	0.104397	epithelial_distance_clipped
164	Cd81	-0.0078582	0.287777	epithelial_distance_clipped
165	Cd8a	-0.0570176	1.17098e-14	epithelial_distance_clipped
166	Cd8b1	-0.0196053	0.00799435	epithelial_distance_clipped
167	Cdh1	-0.0822237	7.8845e-29	epithelial_distance_clipped
168	Chn2	-0.0648575	1.59665e-18	epithelial_distance_clipped
169	Clca4a	-0.121674	2.61167e-61	epithelial_distance_clipped
170	Col3a1	0.0766823	2.80437e-25	epithelial_distance_clipped
171	Col4a1	0.0431586	5.19301e-09	epithelial_distance_clipped
172	Crip1	-0.081684	1.79254e-28	epithelial_distance_clipped
173	Cst7	-0.071864	2.16417e-22	epithelial_distance_clipped
174	Ctsb	-0.0420758	1.23954e-08	epithelial_distance_clipped
175	Cxcr3	-0.0603902	2.9204e-16	epithelial_distance_clipped
176	Cyp2c55	0.000411649	0.955593	epithelial_distance_clipped
177	Dock10	-0.0933807	9.91814e-37	epithelial_distance_clipped
178	Dpp4	-0.0926802	3.32749e-36	epithelial_distance_clipped
179	Dusp10	-0.0439793	2.64803e-09	epithelial_distance_clipped
180	Egr1	-0.0454568	7.64092e-10	epithelial_distance_clipped
181	Epcam	-0.0507309	6.56155e-12	epithelial_distance_clipped
182	F11r	-0.0828115	3.20337e-29	epithelial_distance_clipped
183	Fabp2	0.0837255	7.79545e-30	epithelial_distance_clipped
184	Fbxo32	-0.054014	2.63346e-13	epithelial_distance_clipped
185	Flt3l	-0.0506823	6.87151e-12	epithelial_distance_clipped
186	Fos	-0.0705446	1.24052e-21	epithelial_distance_clipped
187	Guca2a	-0.050595	7.46455e-12	epithelial_distance_clipped
188	Gzma	0.113369	2.05421e-53	epithelial_distance_clipped
189	Gzmb	0.0534288	4.73894e-13	epithelial_distance_clipped
190	H2-Ab1	-0.0658489	4.78259e-19	epithelial_distance_clipped
191	Hic1	-0.0656323	6.23351e-19	epithelial_distance_clipped
192	Hmgcr	-0.107246	5.9007e-48	epithelial_distance_clipped
193	Hmgcs1	-0.0343092	3.44318e-06	epithelial_distance_clipped
194	Icosl	-0.0354023	1.66415e-06	epithelial_distance_clipped
195	Id2	-0.0360181	1.09462e-06	epithelial_distance_clipped
196	Ifnar1	-0.0550277	9.38025e-14	epithelial_distance_clipped
197	Ifnar2	-0.079529	4.51222e-27	epithelial_distance_clipped
198	Ifngr1	-0.0907926	8.29276e-35	epithelial_distance_clipped
199	Ifngr2	-0.0677788	4.34581e-20	epithelial_distance_clipped
200	Ikzf2	-0.130849	1.07237e-70	epithelial_distance_clipped
201	Il10rb	-0.0666235	1.84148e-19	epithelial_distance_clipped
202	Il12rb2	-0.0495784	1.93707e-11	epithelial_distance_clipped
203	Il13ra1	-0.0765133	3.56638e-25	epithelial_distance_clipped
204	Il15	-0.0513694	3.56497e-12	epithelial_distance_clipped
205	Il17ra	-0.0633835	9.27176e-18	epithelial_distance_clipped
206	Il17rc	-0.0395592	8.63419e-08	epithelial_distance_clipped
207	Il18	-0.0241058	0.00110896	epithelial_distance_clipped
208	Il21r	-0.0783369	2.59012e-26	epithelial_distance_clipped
209	Il2rb	-0.0784785	2.10746e-26	epithelial_distance_clipped
210	Il2rg	-0.0819139	1.26423e-28	epithelial_distance_clipped
211	Il4ra	-0.0252512	0.00063473	epithelial_distance_clipped
212	Il6st	-0.0549237	1.04376e-13	epithelial_distance_clipped
213	Inpp4b	-0.0524652	1.22995e-12	epithelial_distance_clipped
214	Irf8	-0.0532406	5.71696e-13	epithelial_distance_clipped
215	Itga1	-0.0858138	2.91263e-31	epithelial_distance_clipped
216	Itga3	-0.0666696	1.73925e-19	epithelial_distance_clipped
217	Itga4	-0.0549651	1.00033e-13	epithelial_distance_clipped
218	Itga6	-0.0807628	7.19306e-28	epithelial_distance_clipped
219	Itgad	-0.0198299	0.00730318	epithelial_distance_clipped
220	Itgae	-0.0471703	1.72099e-10	epithelial_distance_clipped
221	Itgal	-0.0287875	9.82173e-05	epithelial_distance_clipped
222	Itgav	-0.0680564	3.0606e-20	epithelial_distance_clipped
223	Itgax	-0.027951	0.000155743	epithelial_distance_clipped
224	Itgb1	-0.0545846	1.47632e-13	epithelial_distance_clipped
225	Itgb2	-0.0786349	1.67755e-26	epithelial_distance_clipped
226	Itgb3	-0.024971	0.000729065	epithelial_distance_clipped
227	Itgb5	-0.0244119	0.000957458	epithelial_distance_clipped
228	Itgb7	-0.0840395	4.77995e-30	epithelial_distance_clipped
229	Junb	-0.0499085	1.42407e-11	epithelial_distance_clipped
230	Klf6	-0.107188	6.62522e-48	epithelial_distance_clipped
231	Krt8	-0.03858	1.7821e-07	epithelial_distance_clipped
232	Lamb1	0.062743	1.96675e-17	epithelial_distance_clipped
233	Ldlr	-0.0609966	1.47127e-16	epithelial_distance_clipped
234	Lgals3	-0.0576022	6.2678e-15	epithelial_distance_clipped
235	Lyz2	0.0737562	1.67296e-23	epithelial_distance_clipped
236	Mertk	-0.0762407	5.25028e-25	epithelial_distance_clipped
237	Mki67	-0.0867518	6.48121e-32	epithelial_distance_clipped
238	Mme	-0.0583318	2.8481e-15	epithelial_distance_clipped
239	Muc2	-0.0549243	1.04309e-13	epithelial_distance_clipped
240	Mxd1	-0.0557588	4.40398e-14	epithelial_distance_clipped
241	Nfkbiz	-0.0681528	2.70908e-20	epithelial_distance_clipped
242	Nkg7	-0.0643139	3.06898e-18	epithelial_distance_clipped
243	Notch1	-0.058933	1.47623e-15	epithelial_distance_clipped
244	Nt5e	-0.0866534	7.59369e-32	epithelial_distance_clipped
245	Pclaf	-0.0756312	1.24043e-24	epithelial_distance_clipped
246	Pcsk5	-0.0515449	3.01098e-12	epithelial_distance_clipped
247	Pdcd1lg2	-0.0125582	0.0893501	epithelial_distance_clipped
248	Pecam1	0.00284931	0.699917	epithelial_distance_clipped
249	Plac8	0.0118912	0.107704	epithelial_distance_clipped
250	Ptprc	-0.0771061	1.53095e-25	epithelial_distance_clipped
251	Rbms1	-0.0535606	4.15382e-13	epithelial_distance_clipped
252	Rgs2	-0.0271776	0.000235948	epithelial_distance_clipped
253	Rpl32	-0.00969244	0.189808	epithelial_distance_clipped
254	Rps18	-0.0595432	7.52551e-16	epithelial_distance_clipped
255	Runx3	-0.0888642	2.06904e-33	epithelial_distance_clipped
256	Scin	-0.0259575	0.000444889	epithelial_distance_clipped
257	Selenop	-0.011989	0.10484	epithelial_distance_clipped
258	Slc2a2	-0.0367191	6.73916e-07	epithelial_distance_clipped
259	Slc9a3	-0.0769223	1.99123e-25	epithelial_distance_clipped
260	Smco4	-0.0237856	0.00129097	epithelial_distance_clipped
261	Sorbs1	-0.0729696	4.88828e-23	epithelial_distance_clipped
262	Srebf2	-0.0680085	3.25206e-20	epithelial_distance_clipped
263	St3gal6	-0.0260356	0.000427519	epithelial_distance_clipped
264	Stmn1	-0.0809362	5.54377e-28	epithelial_distance_clipped
265	Sytl2	-0.0714863	3.57925e-22	epithelial_distance_clipped
266	Tcrg-C1	-0.00768354	0.298627	epithelial_distance_clipped
267	Tcrg-C2	-0.0089092	0.22813	epithelial_distance_clipped
268	Tcrg-C4	-0.0275941	0.000188897	epithelial_distance_clipped
269	Tgfb1	-0.0251493	0.000667656	epithelial_distance_clipped
270	Tgfb3	-0.053875	3.02974e-13	epithelial_distance_clipped
271	Tgfbr1	-0.0643679	2.87682e-18	epithelial_distance_clipped
272	Tgfbr2	-0.0720816	1.61781e-22	epithelial_distance_clipped
273	Thy1	-0.0317448	1.74483e-05	epithelial_distance_clipped
274	Tmem176b	0.0621659	3.84804e-17	epithelial_distance_clipped
275	Tnc	0.0549189	1.04886e-13	epithelial_distance_clipped
276	Top2a	-0.0904498	1.47664e-34	epithelial_distance_clipped
277	Trbc1	-0.0591679	1.13988e-15	epithelial_distance_clipped
278	Txnip	-0.021987	0.0029338	epithelial_distance_clipped
279	Upp1	-0.0553382	6.81208e-14	epithelial_distance_clipped
280	Vdr	-0.0185826	0.0119398	epithelial_distance_clipped
281	Vim	-0.0776393	7.1148e-26	epithelial_distance_clipped
282	Vps37b	-0.0626132	2.28837e-17	epithelial_distance_clipped
283	Xcl1	-0.0161295	0.0291089	epithelial_distance_clipped
284	Adam17	0.0319432	2.70025e-05	predicted_longitudinal
285	Adam9	0.0527344	4.13692e-12	predicted_longitudinal
286	Adamdec1	0.0801303	5.44373e-26	predicted_longitudinal
287	Aif1	0.0343867	6.22384e-06	predicted_longitudinal
288	Aldh1a1	-0.116933	1.31438e-53	predicted_longitudinal
289	Anxa2	0.0228081	0.00272973	predicted_longitudinal
290	Apoe	0.0493279	8.92948e-11	predicted_longitudinal
291	Atp1b1	-0.0422382	2.83695e-08	predicted_longitudinal
292	Axin2	0.0608237	1.26782e-15	predicted_longitudinal
293	Btg1	0.0905811	8.87855e-33	predicted_longitudinal
294	Ccl25	0.0578678	2.77641e-14	predicted_longitudinal
295	Ccl5	0.0320209	2.58106e-05	predicted_longitudinal
296	Ccr5	0.112926	4.28563e-50	predicted_longitudinal
297	Ccr9	0.0886411	1.86704e-31	predicted_longitudinal
298	Cd226	0.0424194	2.4745e-08	predicted_longitudinal
299	Cd27	0.041364	5.44223e-08	predicted_longitudinal
300	Cd274	0.04878	1.43681e-10	predicted_longitudinal
301	Cd3e	0.12118	1.81653e-57	predicted_longitudinal
302	Cd44	0.0642244	3.02114e-17	predicted_longitudinal
303	Cd69	0.0444089	5.32183e-09	predicted_longitudinal
304	Cd7	-0.00145034	0.848896	predicted_longitudinal
305	Cd74	0.148768	5.47607e-86	predicted_longitudinal
306	Cd81	-0.0102094	0.179848	predicted_longitudinal
307	Cd8a	0.0703817	2.0953e-20	predicted_longitudinal
308	Cd8b1	0.0573134	4.8708e-14	predicted_longitudinal
309	Cdh1	0.0288405	0.00015095	predicted_longitudinal
310	Chn2	0.0451428	2.96836e-09	predicted_longitudinal
311	Clca4a	-0.0018671	0.806242	predicted_longitudinal
312	Col3a1	0.0472389	5.32781e-10	predicted_longitudinal
313	Col4a1	0.0497697	6.06235e-11	predicted_longitudinal
314	Crip1	0.0513657	1.45566e-11	predicted_longitudinal
315	Cst7	0.0666092	1.95187e-18	predicted_longitudinal
316	Ctsb	0.0557541	2.30158e-13	predicted_longitudinal
317	Cxcr3	0.0353173	3.4671e-06	predicted_longitudinal
318	Cyp2c55	-0.0600777	2.8023e-15	predicted_longitudinal
319	Dock10	0.120299	1.17835e-56	predicted_longitudinal
320	Dpp4	0.0576483	3.47069e-14	predicted_longitudinal
321	Dusp10	0.0628831	1.35088e-16	predicted_longitudinal
322	Egr1	0.0109923	0.148716	predicted_longitudinal
323	Epcam	-0.00227736	0.764809	predicted_longitudinal
324	F11r	0.0187566	0.013731	predicted_longitudinal
325	Fabp2	-0.152943	7.85661e-91	predicted_longitudinal
326	Fbxo32	0.0527321	4.14584e-12	predicted_longitudinal
327	Flt3l	0.0481217	2.52738e-10	predicted_longitudinal
328	Fos	-0.00641503	0.399375	predicted_longitudinal
329	Guca2a	0.0906641	7.78267e-33	predicted_longitudinal
330	Gzma	-0.0970574	2.10966e-37	predicted_longitudinal
331	Gzmb	0.0638988	4.3582e-17	predicted_longitudinal
332	H2-Ab1	0.152495	2.64274e-90	predicted_longitudinal
333	Hic1	0.063085	1.08042e-16	predicted_longitudinal
334	Hmgcr	0.0528095	3.85727e-12	predicted_longitudinal
335	Hmgcs1	0.0169652	0.0258247	predicted_longitudinal
336	Icosl	0.0174455	0.0219081	predicted_longitudinal
337	Id2	0.0416572	4.38018e-08	predicted_longitudinal
338	Ifnar1	0.0484823	1.85657e-10	predicted_longitudinal
339	Ifnar2	0.0413449	5.51944e-08	predicted_longitudinal
340	Ifngr1	0.0531852	2.7143e-12	predicted_longitudinal
341	Ifngr2	0.046933	6.87754e-10	predicted_longitudinal
342	Ikzf2	0.118922	2.1346e-55	predicted_longitudinal
343	Il10rb	0.032995	1.45326e-05	predicted_longitudinal
344	Il12rb2	0.0294859	0.000106914	predicted_longitudinal
345	Il13ra1	0.0230211	0.00248938	predicted_longitudinal
346	Il15	-0.0300179	8.0041e-05	predicted_longitudinal
347	Il17ra	0.039659	1.86852e-07	predicted_longitudinal
348	Il17rc	0.0771592	3.26725e-24	predicted_longitudinal
349	Il18	-0.0338711	8.55312e-06	predicted_longitudinal
350	Il21r	0.0498469	5.66362e-11	predicted_longitudinal
351	Il2rb	0.011771	0.122013	predicted_longitudinal
352	Il2rg	0.0837911	2.8363e-28	predicted_longitudinal
353	Il4ra	0.0417392	4.12135e-08	predicted_longitudinal
354	Il6st	0.10025	8.43717e-40	predicted_longitudinal
355	Inpp4b	0.0848829	5.65084e-29	predicted_longitudinal
356	Irf8	0.037842	6.5926e-07	predicted_longitudinal
357	Itga1	0.0654571	7.42227e-18	predicted_longitudinal
358	Itga3	0.0313936	3.70536e-05	predicted_longitudinal
359	Itga4	0.0905515	9.30616e-33	predicted_longitudinal
360	Itga6	0.0266795	0.000455837	predicted_longitudinal
361	Itgad	0.0810927	1.39793e-26	predicted_longitudinal
362	Itgae	0.0962558	8.20346e-37	predicted_longitudinal
363	Itgal	0.0702266	2.53686e-20	predicted_longitudinal
364	Itgav	0.061714	4.85927e-16	predicted_longitudinal
365	Itgax	0.114152	3.71831e-51	predicted_longitudinal
366	Itgb1	0.0463931	1.07506e-09	predicted_longitudinal
367	Itgb2	0.0659993	3.97017e-18	predicted_longitudinal
368	Itgb3	0.0572012	5.4547e-14	predicted_longitudinal
369	Itgb5	0.0507676	2.49715e-11	predicted_longitudinal
370	Itgb7	0.129339	2.81011e-65	predicted_longitudinal
371	Junb	0.0132888	0.0808451	predicted_longitudinal
372	Klf6	0.0100076	0.188608	predicted_longitudinal
373	Krt8	-0.0399833	1.48333e-07	predicted_longitudinal
374	Lamb1	0.065583	6.4213e-18	predicted_longitudinal
375	Ldlr	0.0382881	4.86226e-07	predicted_longitudinal
376	Lgals3	0.0470036	6.48498e-10	predicted_longitudinal
377	Lyz2	0.0250471	0.000998656	predicted_longitudinal
378	Mertk	-0.00935793	0.218938	predicted_longitudinal
379	Mki67	0.0359946	2.24445e-06	predicted_longitudinal
380	Mme	-0.0420967	3.15521e-08	predicted_longitudinal
381	Muc2	0.0220947	0.00369742	predicted_longitudinal
382	Mxd1	-0.00549716	0.470199	predicted_longitudinal
383	Nfkbiz	0.0530562	3.06318e-12	predicted_longitudinal
384	Nkg7	0.0413535	5.48443e-08	predicted_longitudinal
385	Notch1	0.0525694	4.8225e-12	predicted_longitudinal
386	Nt5e	0.0535938	1.84705e-12	predicted_longitudinal
387	Pclaf	0.0428945	1.72481e-08	predicted_longitudinal
388	Pcsk5	0.0593212	6.20213e-15	predicted_longitudinal
389	Pdcd1lg2	0.0291429	0.000128534	predicted_longitudinal
390	Pecam1	0.0289757	0.000140504	predicted_longitudinal
391	Plac8	-0.113234	2.32603e-50	predicted_longitudinal
392	Ptprc	0.127744	1.03989e-63	predicted_longitudinal
393	Rbms1	0.0261334	0.00059546	predicted_longitudinal
394	Rgs2	0.0191274	0.0119725	predicted_longitudinal
395	Rpl32	0.00458324	0.547112	predicted_longitudinal
396	Rps18	0.0061399	0.419901	predicted_longitudinal
397	Runx3	0.0601863	2.49808e-15	predicted_longitudinal
398	Scin	-0.0142389	0.0613971	predicted_longitudinal
399	Selenop	-0.143814	2.01086e-80	predicted_longitudinal
400	Slc2a2	-0.0363356	1.79791e-06	predicted_longitudinal
401	Slc9a3	0.0118922	0.118217	predicted_longitudinal
402	Smco4	0.0456547	1.96485e-09	predicted_longitudinal
403	Sorbs1	0.0548126	5.7609e-13	predicted_longitudinal
404	Srebf2	0.0841282	1.72748e-28	predicted_longitudinal
405	St3gal6	0.00674697	0.375432	predicted_longitudinal
406	Stmn1	0.0266214	0.000469094	predicted_longitudinal
407	Sytl2	0.0387807	3.46079e-07	predicted_longitudinal
408	Tcrg-C1	0.0391964	2.58932e-07	predicted_longitudinal
409	Tcrg-C2	0.0238335	0.00173973	predicted_longitudinal
410	Tcrg-C4	0.0313767	3.74117e-05	predicted_longitudinal
411	Tgfb1	0.0256586	0.000748223	predicted_longitudinal
412	Tgfb3	-0.00863864	0.256434	predicted_longitudinal
413	Tgfbr1	0.0464681	1.01068e-09	predicted_longitudinal
414	Tgfbr2	0.0928009	2.50926e-34	predicted_longitudinal
415	Thy1	0.0651561	1.04827e-17	predicted_longitudinal
416	Tmem176b	0.0647263	1.71142e-17	predicted_longitudinal
417	Tnc	0.0762381	1.1271e-23	predicted_longitudinal
418	Top2a	0.0424223	2.46905e-08	predicted_longitudinal
419	Trbc1	0.0758677	1.8466e-23	predicted_longitudinal
420	Txnip	0.0202924	0.00767502	predicted_longitudinal
421	Upp1	0.0717582	3.76782e-21	predicted_longitudinal
422	Vdr	0.00062744	0.934308	predicted_longitudinal
423	Vim	0.0602055	2.44802e-15	predicted_longitudinal
424	Vps37b	-0.00384017	0.613926	predicted_longitudinal
425	Xcl1	-0.0557862	2.2301e-13	predicted_longitudinal

## Sheet: Cd8_T-Cell_ab+
	gene	rho	p	var
0	Acta2	-0.0272886	0.000198038	crypt_villi_axis
1	Adam15	-0.119483	4.33179e-60	crypt_villi_axis
2	Adam17	-0.0306425	2.92655e-05	crypt_villi_axis
3	Adam9	-0.157149	4.1387e-103	crypt_villi_axis
4	Adamdec1	-0.0806109	3.44776e-28	crypt_villi_axis
5	Aif1	0.0497055	1.18877e-11	crypt_villi_axis
6	Aldh1a1	-0.240461	8.47287e-243	crypt_villi_axis
7	Anxa2	0.0140163	0.0559761	crypt_villi_axis
8	Apoe	0.0227761	0.00189673	crypt_villi_axis
9	Atp1b1	-0.302949	0	crypt_villi_axis
10	Axin2	0.0216368	0.00317215	crypt_villi_axis
11	Btg1	-0.082712	1.35465e-29	crypt_villi_axis
12	Ccl25	-0.411983	0	crypt_villi_axis
13	Ccl5	0.0760342	2.9836e-25	crypt_villi_axis
14	Ccr5	0.0588651	9.49114e-16	crypt_villi_axis
15	Ccr9	-0.0270496	0.000225224	crypt_villi_axis
16	Cd226	0.0398691	5.37786e-08	crypt_villi_axis
17	Cd24a	-0.129795	1.14649e-70	crypt_villi_axis
18	Cd27	-0.00148483	0.839559	crypt_villi_axis
19	Cd274	0.0525672	7.36224e-13	crypt_villi_axis
20	Cd28	8.68114e-05	0.990556	crypt_villi_axis
21	Cd3e	0.0554145	3.981e-14	crypt_villi_axis
22	Cd44	-0.0190476	0.00939366	crypt_villi_axis
23	Cd69	-0.0104788	0.153053	crypt_villi_axis
24	Cd7	0.0340278	3.46642e-06	crypt_villi_axis
25	Cd74	-0.0937013	1.54895e-37	crypt_villi_axis
26	Cd81	-0.249087	5.98654e-261	crypt_villi_axis
27	Cd8a	0.108638	6.2809e-50	crypt_villi_axis
28	Cd8b1	0.0632529	5.96459e-18	crypt_villi_axis
29	Cdc20	-0.0577692	3.18453e-15	crypt_villi_axis
30	Cdca8	-0.0497095	1.18424e-11	crypt_villi_axis
31	Cdh1	-0.197848	1.82873e-163	crypt_villi_axis
32	Chga	-0.060882	9.65101e-17	crypt_villi_axis
33	Chn2	0.0214555	0.00343556	crypt_villi_axis
34	Clca4a	0.353473	0	crypt_villi_axis
35	Col1a1	-0.034787	2.08852e-06	crypt_villi_axis
36	Col3a1	-0.0120831	0.0994347	crypt_villi_axis
37	Col4a1	0.0198458	0.00680461	crypt_villi_axis
38	Crip1	0.0836365	3.17606e-30	crypt_villi_axis
39	Csf1r	0.0465811	2.08682e-10	crypt_villi_axis
40	Cst7	0.0154914	0.0346525	crypt_villi_axis
41	Ctsb	-0.255024	7.31807e-274	crypt_villi_axis
42	Cx3cl1	-0.156992	6.61906e-103	crypt_villi_axis
43	Cxcr3	0.0631389	6.83514e-18	crypt_villi_axis
44	Cyp2c55	0.0736214	9.00459e-24	crypt_villi_axis
45	Dll1	-0.0404464	3.44549e-08	crypt_villi_axis
46	Dock10	0.0371501	4.03724e-07	crypt_villi_axis
47	Dpp4	-0.0667943	7.67869e-20	crypt_villi_axis
48	Dusp10	-0.0245214	0.000825756	crypt_villi_axis
49	E2f1	0.00364799	0.618901	crypt_villi_axis
50	Egr1	0.0096685	0.187391	crypt_villi_axis
51	Epcam	0.00524892	0.474177	crypt_villi_axis
52	F11r	-0.151416	8.89163e-96	crypt_villi_axis
53	Fabp2	0.355755	0	crypt_villi_axis
54	Fbxo32	0.0676579	2.56409e-20	crypt_villi_axis
55	Flt3l	-0.0197618	0.00704322	crypt_villi_axis
56	Fos	0.215669	1.39062e-194	crypt_villi_axis
57	Guca2a	-0.0170144	0.0203362	crypt_villi_axis
58	Gzma	0.0560221	2.0952e-14	crypt_villi_axis
59	Gzmb	0.0672988	4.05238e-20	crypt_villi_axis
60	H2-Ab1	-0.0789495	4.20298e-27	crypt_villi_axis
61	H2-DMb2	-0.0664006	1.26012e-19	crypt_villi_axis
62	Hes1	-0.192694	5.27186e-155	crypt_villi_axis
63	Hic1	0.016123	0.027912	crypt_villi_axis
64	Hmgcr	-0.185857	3.76589e-144	crypt_villi_axis
65	Hmgcs1	-0.283512	0	crypt_villi_axis
66	Hs3st1	-0.159052	1.31489e-105	crypt_villi_axis
67	Icam1	0.00371362	0.612607	crypt_villi_axis
68	Icos	0.0137952	0.0599627	crypt_villi_axis
69	Icosl	-0.0855567	1.48289e-31	crypt_villi_axis
70	Id2	0.0533167	3.46563e-13	crypt_villi_axis
71	Ifitm2	-0.111487	1.67469e-52	crypt_villi_axis
72	Ifnar1	-0.0933982	2.64472e-37	crypt_villi_axis
73	Ifnar2	-0.0035884	0.624642	crypt_villi_axis
74	Ifngr1	-0.10228	1.99017e-44	crypt_villi_axis
75	Ifngr2	-0.0555516	3.44636e-14	crypt_villi_axis
76	Ifnlr1	-0.0602833	1.91722e-16	crypt_villi_axis
77	Ikzf2	0.017573	0.0165625	crypt_villi_axis
78	Il10ra	0.0178198	0.0151018	crypt_villi_axis
79	Il10rb	-0.12669	2.18144e-67	crypt_villi_axis
80	Il12rb2	0.0269232	0.000240981	crypt_villi_axis
81	Il13ra1	-0.0211672	0.00389564	crypt_villi_axis
82	Il15	0.0149165	0.0419533	crypt_villi_axis
83	Il15ra	-0.0996642	2.91491e-42	crypt_villi_axis
84	Il17ra	-0.0222446	0.00241785	crypt_villi_axis
85	Il17rc	-0.216302	9.62262e-196	crypt_villi_axis
86	Il18	-0.401102	0	crypt_villi_axis
87	Il18r1	-0.0249352	0.000672731	crypt_villi_axis
88	Il18rap	0.0195117	0.0077982	crypt_villi_axis
89	Il21r	0.0244259	0.000865388	crypt_villi_axis
90	Il2ra	0.00722022	0.324873	crypt_villi_axis
91	Il2rb	0.0457823	4.21844e-10	crypt_villi_axis
92	Il2rg	0.0615293	4.55994e-17	crypt_villi_axis
93	Il4ra	-0.0602315	2.03378e-16	crypt_villi_axis
94	Il6st	-0.0586356	1.22528e-15	crypt_villi_axis
95	Il7r	0.0294416	5.93812e-05	crypt_villi_axis
96	Inpp4b	0.0259984	0.000391863	crypt_villi_axis
97	Irf8	-0.268656	7.88854e-305	crypt_villi_axis
98	Itga1	0.00624913	0.394169	crypt_villi_axis
99	Itga3	-0.210317	6.24326e-185	crypt_villi_axis
100	Itga4	0.0398465	5.47196e-08	crypt_villi_axis
101	Itga6	-0.0116179	0.113155	crypt_villi_axis
102	Itgae	0.0595598	4.3559e-16	crypt_villi_axis
103	Itgal	0.0581628	2.067e-15	crypt_villi_axis
104	Itgav	0.0126398	0.0847957	crypt_villi_axis
105	Itgax	0.0326322	8.56275e-06	crypt_villi_axis
106	Itgb1	-0.153005	8.81297e-98	crypt_villi_axis
107	Itgb2	0.0331772	6.04025e-06	crypt_villi_axis
108	Itgb3	0.0142891	0.0513644	crypt_villi_axis
109	Itgb4	-0.16089	4.77259e-108	crypt_villi_axis
110	Itgb5	0.0680575	1.53626e-20	crypt_villi_axis
111	Itgb7	0.0462745	2.73792e-10	crypt_villi_axis
112	Junb	0.0462199	2.87297e-10	crypt_villi_axis
113	Klf2	-0.0305627	3.06988e-05	crypt_villi_axis
114	Klf6	-0.0016928	0.817459	crypt_villi_axis
115	Klrg1	-0.0226298	0.00202879	crypt_villi_axis
116	Knl1	-0.0122471	0.0949257	crypt_villi_axis
117	Krt8	-0.0288586	8.29532e-05	crypt_villi_axis
118	Lamb1	0.00936553	0.201594	crypt_villi_axis
119	Ldlr	-0.201616	8.41687e-170	crypt_villi_axis
120	Lgals1	0.00122005	0.867878	crypt_villi_axis
121	Lgals3	0.341849	0	crypt_villi_axis
122	Ly6c2	-0.0279964	0.000134493	crypt_villi_axis
123	Lyz1	-0.0921098	2.52156e-36	crypt_villi_axis
124	Lyz2	-0.0304343	3.31453e-05	crypt_villi_axis
125	Mertk	-0.109659	7.63641e-51	crypt_villi_axis
126	Mki67	-0.0780238	1.65529e-26	crypt_villi_axis
127	Mme	0.0269607	0.0002362	crypt_villi_axis
128	Ms4a4b	-0.0165985	0.0236124	crypt_villi_axis
129	Mt1	-0.153435	2.50783e-98	crypt_villi_axis
130	Muc2	-0.0504059	6.10177e-12	crypt_villi_axis
131	Mxd1	0.305873	0	crypt_villi_axis
132	Nfkbiz	-0.153484	2.16829e-98	crypt_villi_axis
133	Nkg7	0.0538605	1.99324e-13	crypt_villi_axis
134	Nlrp9b	-0.0848381	4.70616e-31	crypt_villi_axis
135	Notch1	-0.0280665	0.00012938	crypt_villi_axis
136	Notch2	-0.0346544	2.28339e-06	crypt_villi_axis
137	Nt5e	0.0702884	8.33223e-22	crypt_villi_axis
138	Pclaf	-0.0769609	7.83111e-26	crypt_villi_axis
139	Pcsk5	-0.266735	2.3631e-300	crypt_villi_axis
140	Pdcd1	0.024056	0.00103615	crypt_villi_axis
141	Pdcd1lg2	0.0277365	0.000155191	crypt_villi_axis
142	Pdgfra	-0.0127464	0.0822012	crypt_villi_axis
143	Pecam1	0.0210836	0.00403924	crypt_villi_axis
144	Plac8	-0.239605	4.90651e-241	crypt_villi_axis
145	Ptprc	0.071555	1.52813e-22	crypt_villi_axis
146	Rbms1	-0.0172118	0.0189248	crypt_villi_axis
147	Rgs2	0.0168926	0.0212516	crypt_villi_axis
148	Rora	-0.0102534	0.162085	crypt_villi_axis
149	Rpl32	-0.238804	2.15443e-239	crypt_villi_axis
150	Rps18	-0.279631	0	crypt_villi_axis
151	Runx3	0.0297188	5.05492e-05	crypt_villi_axis
152	S100a4	-0.0131578	0.0727878	crypt_villi_axis
153	Scin	-0.108283	1.30017e-49	crypt_villi_axis
154	Selenop	0.547005	0	crypt_villi_axis
155	Slamf6	-0.0111848	0.127233	crypt_villi_axis
156	Slc2a2	-0.0762498	2.18878e-25	crypt_villi_axis
157	Slc9a3	-0.234412	1.69114e-230	crypt_villi_axis
158	Smco4	-0.0401077	4.47739e-08	crypt_villi_axis
159	Sorbs1	0.0897235	1.5112e-34	crypt_villi_axis
160	Srebf2	-0.20811	4.99858e-181	crypt_villi_axis
161	St3gal6	-0.0696561	1.92113e-21	crypt_villi_axis
162	Stmn1	-0.0467015	1.87485e-10	crypt_villi_axis
163	Sytl2	0.0243609	0.00089337	crypt_villi_axis
164	Taco1	-0.147538	5.59294e-91	crypt_villi_axis
165	Tcf7	-0.00589424	0.421575	crypt_villi_axis
166	Tcrg-C1	0.035335	1.43954e-06	crypt_villi_axis
167	Tcrg-C2	0.0134457	0.0667407	crypt_villi_axis
168	Tcrg-C4	0.000390516	0.957535	crypt_villi_axis
169	Tgfb1	-0.00203058	0.781879	crypt_villi_axis
170	Tgfbr1	-0.0435673	2.79414e-09	crypt_villi_axis
171	Tgfbr2	0.0260631	0.000378951	crypt_villi_axis
172	Thy1	0.0284339	0.000105421	crypt_villi_axis
173	Tmem176b	-0.174685	2.57228e-127	crypt_villi_axis
174	Tnc	-0.00607917	0.407157	crypt_villi_axis
175	Top2a	-0.0458844	3.85807e-10	crypt_villi_axis
176	Trbc1	-0.0234759	0.00136761	crypt_villi_axis
177	Txnip	-0.193236	6.99229e-156	crypt_villi_axis
178	Upp1	-0.00536193	0.464714	crypt_villi_axis
179	Vdr	-0.221788	6.0445e-206	crypt_villi_axis
180	Vim	0.0135224	0.0652008	crypt_villi_axis
181	Vps37b	-0.0145937	0.0465951	crypt_villi_axis
182	Xcl1	-0.00179817	0.806316	crypt_villi_axis
183	Xist	0.0760553	2.89475e-25	crypt_villi_axis
184	Acta2	0.00610985	0.404794	epithelial_distance_clipped
185	Adam15	-0.0766291	1.26647e-25	epithelial_distance_clipped
186	Adam17	-0.0733334	1.34268e-23	epithelial_distance_clipped
187	Adam9	-0.0678933	1.89695e-20	epithelial_distance_clipped
188	Adamdec1	0.0874767	6.46014e-33	epithelial_distance_clipped
189	Aif1	0.10823	1.44849e-49	epithelial_distance_clipped
190	Aldh1a1	0.013878	0.058442	epithelial_distance_clipped
191	Anxa2	-0.0176275	0.0162299	epithelial_distance_clipped
192	Apoe	0.115139	6.69429e-56	epithelial_distance_clipped
193	Atp1b1	-0.132649	9.40426e-74	epithelial_distance_clipped
194	Axin2	-0.0008211	0.910857	epithelial_distance_clipped
195	Btg1	0.0460812	3.24614e-10	epithelial_distance_clipped
196	Ccl25	-0.161671	4.28906e-109	epithelial_distance_clipped
197	Ccl5	0.161699	3.93147e-109	epithelial_distance_clipped
198	Ccr5	0.0315326	1.70368e-05	epithelial_distance_clipped
199	Ccr9	0.0095089	0.194778	epithelial_distance_clipped
200	Cd226	0.0244711	0.000846437	epithelial_distance_clipped
201	Cd24a	-0.044013	1.92387e-09	epithelial_distance_clipped
202	Cd27	-0.0286402	9.38699e-05	epithelial_distance_clipped
203	Cd274	0.00438655	0.549766	epithelial_distance_clipped
204	Cd28	-0.000274119	0.970185	epithelial_distance_clipped
205	Cd3e	0.148596	2.82687e-92	epithelial_distance_clipped
206	Cd44	0.0239677	0.00108126	epithelial_distance_clipped
207	Cd69	-0.00660858	0.367538	epithelial_distance_clipped
208	Cd7	0.00907073	0.216152	epithelial_distance_clipped
209	Cd74	0.0906411	3.17175e-35	epithelial_distance_clipped
210	Cd81	-0.115592	2.48568e-56	epithelial_distance_clipped
211	Cd8a	0.0885298	1.12452e-33	epithelial_distance_clipped
212	Cd8b1	0.0679115	1.85299e-20	epithelial_distance_clipped
213	Cdc20	-0.0535148	2.83496e-13	epithelial_distance_clipped
214	Cdca8	-0.061642	3.99909e-17	epithelial_distance_clipped
215	Cdh1	-0.233387	1.89908e-228	epithelial_distance_clipped
216	Chga	-0.0291195	7.14791e-05	epithelial_distance_clipped
217	Chn2	0.0187809	0.0104369	epithelial_distance_clipped
218	Clca4a	-0.0550875	5.60821e-14	epithelial_distance_clipped
219	Col1a1	0.0843602	1.00907e-30	epithelial_distance_clipped
220	Col3a1	0.110793	7.19166e-52	epithelial_distance_clipped
221	Col4a1	0.120862	1.88099e-61	epithelial_distance_clipped
222	Crip1	-0.0585393	1.3634e-15	epithelial_distance_clipped
223	Csf1r	0.102535	1.21638e-44	epithelial_distance_clipped
224	Cst7	0.0279051	0.00014145	epithelial_distance_clipped
225	Ctsb	-0.148529	3.41714e-92	epithelial_distance_clipped
226	Cx3cl1	-0.181148	6.40496e-137	epithelial_distance_clipped
227	Cxcr3	0.0263139	0.000332536	epithelial_distance_clipped
228	Cyp2c55	-0.0296883	5.14565e-05	epithelial_distance_clipped
229	Dll1	-0.103047	4.50076e-45	epithelial_distance_clipped
230	Dock10	0.0274455	0.000181893	epithelial_distance_clipped
231	Dpp4	-0.180061	2.80569e-135	epithelial_distance_clipped
232	Dusp10	-0.00851847	0.245431	epithelial_distance_clipped
233	E2f1	-0.0325159	9.21838e-06	epithelial_distance_clipped
234	Egr1	-0.0173853	0.0177557	epithelial_distance_clipped
235	Epcam	-0.140266	2.49758e-82	epithelial_distance_clipped
236	F11r	-0.207275	1.45723e-179	epithelial_distance_clipped
237	Fabp2	0.128678	1.77331e-69	epithelial_distance_clipped
238	Fbxo32	-0.00796366	0.277537	epithelial_distance_clipped
239	Flt3l	-0.0199016	0.00665042	epithelial_distance_clipped
240	Fos	-0.0529731	4.90199e-13	epithelial_distance_clipped
241	Guca2a	-0.0753557	7.8638e-25	epithelial_distance_clipped
242	Gzma	0.0605789	1.36728e-16	epithelial_distance_clipped
243	Gzmb	0.0978699	8.26867e-41	epithelial_distance_clipped
244	H2-Ab1	-0.0524735	8.08332e-13	epithelial_distance_clipped
245	H2-DMb2	-0.0516787	1.77465e-12	epithelial_distance_clipped
246	Hes1	-0.124567	3.42575e-65	epithelial_distance_clipped
247	Hic1	0.0049473	0.499948	epithelial_distance_clipped
248	Hmgcr	-0.165671	1.54542e-114	epithelial_distance_clipped
249	Hmgcs1	-0.0734278	1.17811e-23	epithelial_distance_clipped
250	Hs3st1	-0.114645	1.9568e-55	epithelial_distance_clipped
251	Icam1	0.00936648	0.201548	epithelial_distance_clipped
252	Icos	-0.00389773	0.5951	epithelial_distance_clipped
253	Icosl	-0.0477648	7.19765e-11	epithelial_distance_clipped
254	Id2	0.0618956	2.97339e-17	epithelial_distance_clipped
255	Ifitm2	-0.0118523	0.106066	epithelial_distance_clipped
256	Ifnar1	-0.0873375	8.12715e-33	epithelial_distance_clipped
257	Ifnar2	-0.0304748	3.23544e-05	epithelial_distance_clipped
258	Ifngr1	-0.122732	2.51863e-63	epithelial_distance_clipped
259	Ifngr2	-0.133782	5.35318e-75	epithelial_distance_clipped
260	Ifnlr1	-0.144664	1.65736e-87	epithelial_distance_clipped
261	Ikzf2	0.0134192	0.0672799	epithelial_distance_clipped
262	Il10ra	-0.00522116	0.476519	epithelial_distance_clipped
263	Il10rb	-0.130091	5.53374e-71	epithelial_distance_clipped
264	Il12rb2	-0.0035658	0.626825	epithelial_distance_clipped
265	Il13ra1	-0.161423	9.21137e-109	epithelial_distance_clipped
266	Il15	-0.0863786	3.91083e-32	epithelial_distance_clipped
267	Il15ra	-0.086419	3.66137e-32	epithelial_distance_clipped
268	Il17ra	-0.0731826	1.65401e-23	epithelial_distance_clipped
269	Il17rc	-0.13619	1.11701e-77	epithelial_distance_clipped
270	Il18	-0.113341	3.2538e-54	epithelial_distance_clipped
271	Il18r1	-0.0016416	0.822887	epithelial_distance_clipped
272	Il18rap	0.0039632	0.588931	epithelial_distance_clipped
273	Il21r	-0.00475505	0.516753	epithelial_distance_clipped
274	Il2ra	0.00610969	0.404807	epithelial_distance_clipped
275	Il2rb	0.00874082	0.233324	epithelial_distance_clipped
276	Il2rg	0.0561225	1.88304e-14	epithelial_distance_clipped
277	Il4ra	-0.0680351	1.58105e-20	epithelial_distance_clipped
278	Il6st	-0.0341841	3.12555e-06	epithelial_distance_clipped
279	Il7r	0.11223	3.48148e-53	epithelial_distance_clipped
280	Inpp4b	0.0408538	2.50724e-08	epithelial_distance_clipped
281	Irf8	-0.0740164	5.19384e-24	epithelial_distance_clipped
282	Itga1	0.0399873	4.91182e-08	epithelial_distance_clipped
283	Itga3	-0.197761	2.55461e-163	epithelial_distance_clipped
284	Itga4	0.0305694	3.05768e-05	epithelial_distance_clipped
285	Itga6	-0.184432	6.10075e-142	epithelial_distance_clipped
286	Itgae	0.072324	5.3775e-23	epithelial_distance_clipped
287	Itgal	0.038691	1.30947e-07	epithelial_distance_clipped
288	Itgav	-0.0373578	3.47751e-07	epithelial_distance_clipped
289	Itgax	0.00390393	0.594514	epithelial_distance_clipped
290	Itgb1	-0.101827	4.76209e-44	epithelial_distance_clipped
291	Itgb2	0.0202456	0.00576626	epithelial_distance_clipped
292	Itgb3	0.0030414	0.678363	epithelial_distance_clipped
293	Itgb4	-0.223016	2.87616e-208	epithelial_distance_clipped
294	Itgb5	-0.0753062	8.43729e-25	epithelial_distance_clipped
295	Itgb7	0.0146529	0.0457124	epithelial_distance_clipped
296	Junb	-0.0760217	3.03779e-25	epithelial_distance_clipped
297	Klf2	-0.0402642	3.96794e-08	epithelial_distance_clipped
298	Klf6	-0.152598	2.88143e-97	epithelial_distance_clipped
299	Klrg1	-0.0435621	2.80644e-09	epithelial_distance_clipped
300	Knl1	-0.0416689	1.31539e-08	epithelial_distance_clipped
301	Krt8	-0.0335295	4.80675e-06	epithelial_distance_clipped
302	Lamb1	0.0996517	2.98395e-42	epithelial_distance_clipped
303	Ldlr	-0.118521	3.78325e-59	epithelial_distance_clipped
304	Lgals1	-0.0274492	0.000181535	epithelial_distance_clipped
305	Lgals3	0.0553967	4.05628e-14	epithelial_distance_clipped
306	Ly6c2	-0.00381257	0.603169	epithelial_distance_clipped
307	Lyz1	-0.00655518	0.371422	epithelial_distance_clipped
308	Lyz2	0.117556	3.27028e-58	epithelial_distance_clipped
309	Mertk	-0.207829	1.55556e-180	epithelial_distance_clipped
310	Mki67	-0.0798052	1.16694e-27	epithelial_distance_clipped
311	Mme	-0.108908	3.60681e-50	epithelial_distance_clipped
312	Ms4a4b	0.0173523	0.017973	epithelial_distance_clipped
313	Mt1	-0.0958149	3.537e-39	epithelial_distance_clipped
314	Muc2	-0.113377	3.01016e-54	epithelial_distance_clipped
315	Mxd1	0.00677226	0.355792	epithelial_distance_clipped
316	Nfkbiz	-0.137647	2.52265e-79	epithelial_distance_clipped
317	Nkg7	0.0480636	5.47912e-11	epithelial_distance_clipped
318	Nlrp9b	-0.185793	4.73272e-144	epithelial_distance_clipped
319	Notch1	-0.0117656	0.108648	epithelial_distance_clipped
320	Notch2	-0.0147476	0.0443309	epithelial_distance_clipped
321	Nt5e	-0.014037	0.0556135	epithelial_distance_clipped
322	Pclaf	-0.0815005	8.84657e-29	epithelial_distance_clipped
323	Pcsk5	-0.225102	3.02372e-212	epithelial_distance_clipped
324	Pdcd1	-0.0257306	0.000449843	epithelial_distance_clipped
325	Pdcd1lg2	0.0310056	2.35093e-05	epithelial_distance_clipped
326	Pdgfra	0.0798514	1.08853e-27	epithelial_distance_clipped
327	Pecam1	0.0552007	4.98196e-14	epithelial_distance_clipped
328	Plac8	0.0270751	0.000222157	epithelial_distance_clipped
329	Ptprc	0.0976157	1.32172e-40	epithelial_distance_clipped
330	Rbms1	-0.00807872	0.270655	epithelial_distance_clipped
331	Rgs2	-0.000604211	0.934341	epithelial_distance_clipped
332	Rora	0.0158677	0.0304864	epithelial_distance_clipped
333	Rpl32	0.0956063	5.15561e-39	epithelial_distance_clipped
334	Rps18	-0.00626258	0.393152	epithelial_distance_clipped
335	Runx3	-0.00100495	0.891011	epithelial_distance_clipped
336	S100a4	-0.0500814	8.32004e-12	epithelial_distance_clipped
337	Scin	-0.0749907	1.31993e-24	epithelial_distance_clipped
338	Selenop	0.0604479	1.58857e-16	epithelial_distance_clipped
339	Slamf6	-0.0306464	2.91981e-05	epithelial_distance_clipped
340	Slc2a2	-0.130827	8.93724e-72	epithelial_distance_clipped
341	Slc9a3	-0.221134	1.02694e-204	epithelial_distance_clipped
342	Smco4	-0.0213839	0.00354509	epithelial_distance_clipped
343	Sorbs1	-0.0439663	2.00082e-09	epithelial_distance_clipped
344	Srebf2	-0.0902293	6.40395e-35	epithelial_distance_clipped
345	St3gal6	-0.0423008	7.91222e-09	epithelial_distance_clipped
346	Stmn1	-0.063386	5.08616e-18	epithelial_distance_clipped
347	Sytl2	-0.0492781	1.77801e-11	epithelial_distance_clipped
348	Taco1	-0.0655509	3.63518e-19	epithelial_distance_clipped
349	Tcf7	0.0630003	8.06379e-18	epithelial_distance_clipped
350	Tcrg-C1	0.0626787	1.18181e-17	epithelial_distance_clipped
351	Tcrg-C2	0.0495792	1.33945e-11	epithelial_distance_clipped
352	Tcrg-C4	0.0360734	8.64406e-07	epithelial_distance_clipped
353	Tgfb1	0.0106317	0.147148	epithelial_distance_clipped
354	Tgfbr1	-0.024991	0.000654229	epithelial_distance_clipped
355	Tgfbr2	0.0377026	2.70955e-07	epithelial_distance_clipped
356	Thy1	0.0852336	2.49527e-31	epithelial_distance_clipped
357	Tmem176b	0.010959	0.135094	epithelial_distance_clipped
358	Tnc	0.0836512	3.10333e-30	epithelial_distance_clipped
359	Top2a	-0.0580237	2.40904e-15	epithelial_distance_clipped
360	Trbc1	0.0456615	4.68743e-10	epithelial_distance_clipped
361	Txnip	-0.0902749	5.92531e-35	epithelial_distance_clipped
362	Upp1	-0.0337406	4.18725e-06	epithelial_distance_clipped
363	Vdr	-0.110768	7.57725e-52	epithelial_distance_clipped
364	Vim	0.00936871	0.201441	epithelial_distance_clipped
365	Vps37b	-0.0565404	1.20511e-14	epithelial_distance_clipped
366	Xcl1	0.0247008	0.00075584	epithelial_distance_clipped
367	Xist	-0.0263888	0.000319744	epithelial_distance_clipped
368	Acta2	-0.00391997	0.603223	predicted_longitudinal
369	Adam15	0.00640922	0.395414	predicted_longitudinal
370	Adam17	-0.00252907	0.737366	predicted_longitudinal
371	Adam9	0.0253755	0.00076483	predicted_longitudinal
372	Adamdec1	0.0300943	6.57224e-05	predicted_longitudinal
373	Aif1	0.00709822	0.346601	predicted_longitudinal
374	Aldh1a1	-0.144543	1.01683e-82	predicted_longitudinal
375	Anxa2	-0.00549381	0.466333	predicted_longitudinal
376	Apoe	0.0271078	0.000324357	predicted_longitudinal
377	Atp1b1	-0.0351623	3.10428e-06	predicted_longitudinal
378	Axin2	0.0411486	4.80381e-08	predicted_longitudinal
379	Btg1	0.0489884	8.05738e-11	predicted_longitudinal
380	Ccl25	0.00903066	0.231132	predicted_longitudinal
381	Ccl5	0.057798	1.71789e-14	predicted_longitudinal
382	Ccr5	0.0331222	1.1177e-05	predicted_longitudinal
383	Ccr9	0.0100612	0.18217	predicted_longitudinal
384	Cd226	0.00864639	0.251592	predicted_longitudinal
385	Cd24a	0.025472	0.000730128	predicted_longitudinal
386	Cd27	-0.0114584	0.128667	predicted_longitudinal
387	Cd274	0.0235783	0.00176717	predicted_longitudinal
388	Cd28	-0.00454591	0.546662	predicted_longitudinal
389	Cd3e	0.0286473	0.000145123	predicted_longitudinal
390	Cd44	0.0182524	0.0155042	predicted_longitudinal
391	Cd69	0.00594448	0.43057	predicted_longitudinal
392	Cd7	-0.00509516	0.499296	predicted_longitudinal
393	Cd74	0.0730129	3.19445e-22	predicted_longitudinal
394	Cd81	-0.00702147	0.351841	predicted_longitudinal
395	Cd8a	0.0151661	0.0443177	predicted_longitudinal
396	Cd8b1	0.00175186	0.816314	predicted_longitudinal
397	Cdc20	-0.0117713	0.118554	predicted_longitudinal
398	Cdca8	-0.0183324	0.0150573	predicted_longitudinal
399	Cdh1	0.0365047	1.2856e-06	predicted_longitudinal
400	Chga	0.0195023	0.00970535	predicted_longitudinal
401	Chn2	0.00347441	0.64502	predicted_longitudinal
402	Clca4a	0.0341194	6.02831e-06	predicted_longitudinal
403	Col1a1	0.00741041	0.325805	predicted_longitudinal
404	Col3a1	0.00771994	0.306004	predicted_longitudinal
405	Col4a1	0.00490423	0.515511	predicted_longitudinal
406	Crip1	0.0296497	8.41446e-05	predicted_longitudinal
407	Csf1r	0.0213094	0.00471561	predicted_longitudinal
408	Cst7	0.0170212	0.0240026	predicted_longitudinal
409	Ctsb	0.030282	5.9152e-05	predicted_longitudinal
410	Cx3cl1	0.0314297	3.0667e-05	predicted_longitudinal
411	Cxcr3	-0.00787863	0.296169	predicted_longitudinal
412	Cyp2c55	-0.0485183	1.21785e-10	predicted_longitudinal
413	Dll1	-0.0277543	0.000232504	predicted_longitudinal
414	Dock10	0.0244512	0.00118447	predicted_longitudinal
415	Dpp4	0.0571847	3.23314e-14	predicted_longitudinal
416	Dusp10	-0.0207369	0.00596127	predicted_longitudinal
417	E2f1	-0.030251	6.01909e-05	predicted_longitudinal
418	Egr1	-0.0174233	0.0208651	predicted_longitudinal
419	Epcam	0.059663	2.41195e-15	predicted_longitudinal
420	F11r	0.00979195	0.194151	predicted_longitudinal
421	Fabp2	-0.100371	1.31119e-40	predicted_longitudinal
422	Fbxo32	0.0508455	1.51725e-11	predicted_longitudinal
423	Flt3l	0.00243966	0.746326	predicted_longitudinal
424	Fos	0.00661184	0.380645	predicted_longitudinal
425	Guca2a	0.0754694	1.23025e-23	predicted_longitudinal
426	Gzma	-0.0185291	0.0140072	predicted_longitudinal
427	Gzmb	0.00413439	0.583553	predicted_longitudinal
428	H2-Ab1	0.141806	1.17613e-79	predicted_longitudinal
429	H2-DMb2	0.0556483	1.53117e-13	predicted_longitudinal
430	Hes1	0.00735137	0.329675	predicted_longitudinal
431	Hic1	0.00733196	0.330953	predicted_longitudinal
432	Hmgcr	0.00978647	0.1944	predicted_longitudinal
433	Hmgcs1	-0.0137363	0.0685382	predicted_longitudinal
434	Hs3st1	0.00669508	0.374677	predicted_longitudinal
435	Icam1	-0.00281146	0.709307	predicted_longitudinal
436	Icos	0.00800634	0.288408	predicted_longitudinal
437	Icosl	0.00302779	0.688073	predicted_longitudinal
438	Id2	0.0308324	4.32849e-05	predicted_longitudinal
439	Ifitm2	0.0122788	0.103488	predicted_longitudinal
440	Ifnar1	0.00199849	0.791017	predicted_longitudinal
441	Ifnar2	-0.010506	0.163596	predicted_longitudinal
442	Ifngr1	0.0113924	0.130882	predicted_longitudinal
443	Ifngr2	0.0285532	0.000152606	predicted_longitudinal
444	Ifnlr1	-0.0333868	9.50396e-06	predicted_longitudinal
445	Ikzf2	0.0200944	0.0077059	predicted_longitudinal
446	Il10ra	-0.0121218	0.107977	predicted_longitudinal
447	Il10rb	0.0231863	0.00210643	predicted_longitudinal
448	Il12rb2	0.00261694	0.728596	predicted_longitudinal
449	Il13ra1	-0.00867823	0.24985	predicted_longitudinal
450	Il15	-0.0646719	9.14913e-18	predicted_longitudinal
451	Il15ra	-0.0156016	0.0385632	predicted_longitudinal
452	Il17ra	-0.00176051	0.815423	predicted_longitudinal
453	Il17rc	0.0581839	1.15013e-14	predicted_longitudinal
454	Il18	-0.0742988	5.88576e-23	predicted_longitudinal
455	Il18r1	0.0305417	5.10794e-05	predicted_longitudinal
456	Il18rap	0.0156987	0.0373694	predicted_longitudinal
457	Il21r	-0.00544685	0.470152	predicted_longitudinal
458	Il2ra	-0.00164377	0.827463	predicted_longitudinal
459	Il2rb	-0.014367	0.0567674	predicted_longitudinal
460	Il2rg	0.0265564	0.000428517	predicted_longitudinal
461	Il4ra	0.0206116	0.00627049	predicted_longitudinal
462	Il6st	0.0267604	0.000386791	predicted_longitudinal
463	Il7r	0.0480965	1.75863e-10	predicted_longitudinal
464	Inpp4b	0.0264053	0.000462069	predicted_longitudinal
465	Irf8	0.0338048	7.33828e-06	predicted_longitudinal
466	Itga1	0.0287643	0.000136296	predicted_longitudinal
467	Itga3	0.016727	0.0265497	predicted_longitudinal
468	Itga4	0.0264336	0.000455599	predicted_longitudinal
469	Itga6	0.00427936	0.570426	predicted_longitudinal
470	Itgae	0.0301664	6.31202e-05	predicted_longitudinal
471	Itgal	0.00748048	0.321251	predicted_longitudinal
472	Itgav	0.0187173	0.013063	predicted_longitudinal
473	Itgax	0.0134246	0.0750561	predicted_longitudinal
474	Itgb1	0.0352078	3.01451e-06	predicted_longitudinal
475	Itgb2	-0.000360033	0.961925	predicted_longitudinal
476	Itgb3	-0.00441653	0.558135	predicted_longitudinal
477	Itgb4	0.0181349	0.0161811	predicted_longitudinal
478	Itgb5	0.0322431	1.89949e-05	predicted_longitudinal
479	Itgb7	0.0188837	0.0122761	predicted_longitudinal
480	Junb	-0.00953883	0.205932	predicted_longitudinal
481	Klf2	-0.0103258	0.170939	predicted_longitudinal
482	Klf6	-0.00313436	0.677701	predicted_longitudinal
483	Klrg1	-0.00902675	0.231334	predicted_longitudinal
484	Knl1	-0.0425829	1.61517e-08	predicted_longitudinal
485	Krt8	0.0217061	0.00399616	predicted_longitudinal
486	Lamb1	0.0106215	0.159013	predicted_longitudinal
487	Ldlr	-0.0281182	0.000192178	predicted_longitudinal
488	Lgals1	-0.0434459	8.24156e-09	predicted_longitudinal
489	Lgals3	0.0661905	1.54737e-18	predicted_longitudinal
490	Ly6c2	-0.0122083	0.105485	predicted_longitudinal
491	Lyz1	0.0329735	1.2237e-05	predicted_longitudinal
492	Lyz2	0.0110233	0.143827	predicted_longitudinal
493	Mertk	-0.0384021	3.5093e-07	predicted_longitudinal
494	Mki67	-0.0448736	2.63236e-09	predicted_longitudinal
495	Mme	-0.0820343	1.20798e-27	predicted_longitudinal
496	Ms4a4b	0.00184154	0.807092	predicted_longitudinal
497	Mt1	-0.0226004	0.00272575	predicted_longitudinal
498	Muc2	0.0466636	5.98834e-10	predicted_longitudinal
499	Mxd1	-0.0118085	0.117395	predicted_longitudinal
500	Nfkbiz	-0.0134554	0.0743904	predicted_longitudinal
501	Nkg7	-0.0164845	0.0288223	predicted_longitudinal
502	Nlrp9b	0.0131978	0.0801116	predicted_longitudinal
503	Notch1	0.00630233	0.403342	predicted_longitudinal
504	Notch2	-0.00868665	0.249391	predicted_longitudinal
505	Nt5e	0.00699124	0.353918	predicted_longitudinal
506	Pclaf	-0.0264287	0.000456721	predicted_longitudinal
507	Pcsk5	0.0179459	0.0173253	predicted_longitudinal
508	Pdcd1	-0.010722	0.155105	predicted_longitudinal
509	Pdcd1lg2	-0.00816319	0.279067	predicted_longitudinal
510	Pdgfra	0.00493986	0.512464	predicted_longitudinal
511	Pecam1	0.00884471	0.24088	predicted_longitudinal
512	Plac8	-0.0834657	1.45879e-28	predicted_longitudinal
513	Ptprc	0.0265772	0.000424065	predicted_longitudinal
514	Rbms1	-0.00338063	0.653968	predicted_longitudinal
515	Rgs2	-0.00287916	0.702636	predicted_longitudinal
516	Rora	0.0126359	0.0938315	predicted_longitudinal
517	Rpl32	-0.0107399	0.154417	predicted_longitudinal
518	Rps18	-0.00941568	0.211847	predicted_longitudinal
519	Runx3	0.0113006	0.134016	predicted_longitudinal
520	S100a4	-0.0163098	0.0305605	predicted_longitudinal
521	Scin	-0.0572133	3.13965e-14	predicted_longitudinal
522	Selenop	-0.0235084	0.00182368	predicted_longitudinal
523	Slamf6	0.00175025	0.81648	predicted_longitudinal
524	Slc2a2	-0.0717203	1.69811e-21	predicted_longitudinal
525	Slc9a3	0.00941933	0.21167	predicted_longitudinal
526	Smco4	0.0162252	0.0314343	predicted_longitudinal
527	Sorbs1	0.0196983	0.00899751	predicted_longitudinal
528	Srebf2	0.00698566	0.354302	predicted_longitudinal
529	St3gal6	-0.0300748	6.64409e-05	predicted_longitudinal
530	Stmn1	-0.0298434	7.559e-05	predicted_longitudinal
531	Sytl2	0.0144556	0.0552575	predicted_longitudinal
532	Taco1	-0.0178113	0.0181826	predicted_longitudinal
533	Tcf7	0.0252338	0.00081862	predicted_longitudinal
534	Tcrg-C1	0.0250708	0.000884849	predicted_longitudinal
535	Tcrg-C2	0.0270751	0.000329814	predicted_longitudinal
536	Tcrg-C4	0.00928185	0.218414	predicted_longitudinal
537	Tgfb1	0.000560241	0.940783	predicted_longitudinal
538	Tgfbr1	0.0227051	0.00260406	predicted_longitudinal
539	Tgfbr2	0.0137449	0.0683655	predicted_longitudinal
540	Thy1	-0.0159547	0.0343748	predicted_longitudinal
541	Tmem176b	0.021827	0.00379767	predicted_longitudinal
542	Tnc	0.0355425	2.42596e-06	predicted_longitudinal
543	Top2a	-0.0414623	3.79656e-08	predicted_longitudinal
544	Trbc1	0.0274312	0.000274833	predicted_longitudinal
545	Txnip	-0.00919926	0.222539	predicted_longitudinal
546	Upp1	0.0473167	3.44089e-10	predicted_longitudinal
547	Vdr	-0.0278155	0.000225208	predicted_longitudinal
548	Vim	-0.0219275	0.00363946	predicted_longitudinal
549	Vps37b	-0.0033445	0.657429	predicted_longitudinal
550	Xcl1	-0.0155766	0.0388751	predicted_longitudinal
551	Xist	-0.0212572	0.00481848	predicted_longitudinal

## Sheet: MAIT
	gene	rho	p	var
0	Acta2	0.000820164	0.897323	crypt_villi_axis
1	Adam15	-0.0233483	0.0002387	crypt_villi_axis
2	Adam17	-0.0248909	8.96935e-05	crypt_villi_axis
3	Adam23	0.147881	4.67724e-121	crypt_villi_axis
4	Adam9	-0.0226165	0.000372403	crypt_villi_axis
5	Adamdec1	-0.36012	0	crypt_villi_axis
6	Adgre1	-0.00775068	0.222654	crypt_villi_axis
7	Aif1	-0.0148799	0.0192157	crypt_villi_axis
8	Aldh1a1	-0.171334	2.00978e-162	crypt_villi_axis
9	Anxa2	0.146946	1.53807e-119	crypt_villi_axis
10	Apoe	-0.0401021	2.75167e-10	crypt_villi_axis
11	Atp1b1	-0.0545022	9.34926e-18	crypt_villi_axis
12	Axin2	0.00386082	0.543546	crypt_villi_axis
13	Btg1	0.0674508	2.28668e-26	crypt_villi_axis
14	Cacna1a	-0.109251	1.30521e-66	crypt_villi_axis
15	Cacnb2	-0.0934219	4.06975e-49	crypt_villi_axis
16	Ccl25	-0.0719489	8.79927e-30	crypt_villi_axis
17	Ccl5	0.0140581	0.0269666	crypt_villi_axis
18	Ccn1	-0.0133522	0.0356488	crypt_villi_axis
19	Ccn2	-0.0425629	2.08651e-11	crypt_villi_axis
20	Ccr5	-0.016621	0.00891478	crypt_villi_axis
21	Ccr9	-0.0924646	3.79204e-48	crypt_villi_axis
22	Cd24a	-0.0883368	4.40097e-44	crypt_villi_axis
23	Cd274	-0.0250898	7.87325e-05	crypt_villi_axis
24	Cd34	-0.0661445	2.04118e-25	crypt_villi_axis
25	Cd3e	0.000145774	0.981701	crypt_villi_axis
26	Cd4	0.00417866	0.51088	crypt_villi_axis
27	Cd44	0.00884892	0.16383	crypt_villi_axis
28	Cd7	0.00566626	0.372645	crypt_villi_axis
29	Cd74	-0.030917	1.14108e-06	crypt_villi_axis
30	Cd81	-0.0666282	9.12067e-26	crypt_villi_axis
31	Cd8a	0.0266775	2.69097e-05	crypt_villi_axis
32	Cd8b1	0.00507447	0.424629	crypt_villi_axis
33	Cdh1	0.0572618	1.9347e-19	crypt_villi_axis
34	Chn2	0.00123394	0.846062	crypt_villi_axis
35	Clca4a	0.392257	0	crypt_villi_axis
36	Clec1b	0.0182585	0.00406583	crypt_villi_axis
37	Col18a1	0.172024	9.76052e-164	crypt_villi_axis
38	Col1a1	-0.0777963	1.50417e-34	crypt_villi_axis
39	Col3a1	0.128993	2.47864e-92	crypt_villi_axis
40	Col4a1	0.0437904	5.45393e-12	crypt_villi_axis
41	Crip1	0.107597	1.18637e-64	crypt_villi_axis
42	Csf1r	-0.0358448	1.6848e-08	crypt_villi_axis
43	Ctsb	0.00907471	0.15334	crypt_villi_axis
44	Cx3cr1	-0.0454898	8.00786e-13	crypt_villi_axis
45	Cxcl10	0.0123943	0.0511542	crypt_villi_axis
46	Cxcl12	-0.341701	0	crypt_villi_axis
47	Cxcl9	-0.0293743	3.78758e-06	crypt_villi_axis
48	Cxcr3	-0.0049881	0.432555	crypt_villi_axis
49	Cybb	-0.0436333	6.489e-12	crypt_villi_axis
50	Cyp2c55	0.013524	0.033341	crypt_villi_axis
51	Dlc1	-0.0406545	1.56216e-10	crypt_villi_axis
52	Dll1	-0.0113198	0.0748958	crypt_villi_axis
53	Dock10	-0.0424141	2.44899e-11	crypt_villi_axis
54	Dpp4	0.0108545	0.0876579	crypt_villi_axis
55	Dusp10	-0.021424	0.000748365	crypt_villi_axis
56	Ebf1	-0.0309281	1.13103e-06	crypt_villi_axis
57	Egr1	0.143416	6.71853e-114	crypt_villi_axis
58	Epcam	0.250763	0	crypt_villi_axis
59	F11r	0.0328248	2.39142e-07	crypt_villi_axis
60	Fabp2	0.146083	3.79427e-118	crypt_villi_axis
61	Fbxo32	0.0769611	7.60202e-34	crypt_villi_axis
62	Fcgr4	-0.0226189	0.00037187	crypt_villi_axis
63	Flt3l	-0.118085	1.39811e-77	crypt_villi_axis
64	Fn1	-0.169076	3.65502e-158	crypt_villi_axis
65	Fos	0.170799	2.07406e-161	crypt_villi_axis
66	Gzma	0.0298371	2.65852e-06	crypt_villi_axis
67	Gzmb	0.0227764	0.000338269	crypt_villi_axis
68	H2-Ab1	-0.0190506	0.00272052	crypt_villi_axis
69	H2-DMb2	-0.0159708	0.0119714	crypt_villi_axis
70	Hebp1	0.00532575	0.402057	crypt_villi_axis
71	Hes1	-0.0329309	2.18685e-07	crypt_villi_axis
72	Hic1	-0.0303782	1.74625e-06	crypt_villi_axis
73	Hmgcr	0.0213556	0.000778144	crypt_villi_axis
74	Hmgcs1	0.055251	3.32573e-18	crypt_villi_axis
75	Hs3st1	0.114233	1.08638e-72	crypt_villi_axis
76	Icam1	-0.0285933	6.80322e-06	crypt_villi_axis
77	Icosl	-0.0464606	2.59311e-13	crypt_villi_axis
78	Id2	-0.0607331	1.12746e-21	crypt_villi_axis
79	Ifitm2	-0.0973208	3.60871e-53	crypt_villi_axis
80	Ifnar1	-0.0171533	0.00695321	crypt_villi_axis
81	Ifnar2	-0.0595363	6.87266e-21	crypt_villi_axis
82	Ifngr1	0.025998	4.29182e-05	crypt_villi_axis
83	Ifngr2	0.0441543	3.63804e-12	crypt_villi_axis
84	Igfbp4	0.232329	1.12724e-300	crypt_villi_axis
85	Ikzf2	-0.026558	2.92353e-05	crypt_villi_axis
86	Il10rb	0.00198586	0.754697	crypt_villi_axis
87	Il13ra1	0.0313055	8.35953e-07	crypt_villi_axis
88	Il15	0.0179402	0.00475886	crypt_villi_axis
89	Il17rc	-0.0184787	0.00364135	crypt_villi_axis
90	Il18	-0.108021	3.75545e-65	crypt_villi_axis
91	Il18r1	-0.17208	7.61059e-164	crypt_villi_axis
92	Il18rap	0.0879199	1.10598e-43	crypt_villi_axis
93	Il1b	0.0334009	1.46642e-07	crypt_villi_axis
94	Il2rb	-0.0223867	0.000427116	crypt_villi_axis
95	Il2rg	-0.0630453	3.10257e-23	crypt_villi_axis
96	Il4ra	0.00797681	0.209449	crypt_villi_axis
97	Il6ra	-0.0534664	3.81809e-17	crypt_villi_axis
98	Il6st	-0.122918	5.9479e-84	crypt_villi_axis
99	Inpp4b	-0.0597078	5.31601e-21	crypt_villi_axis
100	Irf8	-0.0684614	4.0836e-27	crypt_villi_axis
101	Itga1	-0.00700108	0.270655	crypt_villi_axis
102	Itga11	-0.0948575	1.37086e-50	crypt_villi_axis
103	Itga3	-0.0241498	0.000144549	crypt_villi_axis
104	Itga4	-0.0158245	0.0127755	crypt_villi_axis
105	Itga6	0.0572302	2.02483e-19	crypt_villi_axis
106	Itga8	0.0637104	1.07708e-23	crypt_villi_axis
107	Itga9	0.0866742	1.69054e-42	crypt_villi_axis
108	Itgae	0.00735569	0.247129	crypt_villi_axis
109	Itgal	-0.0693064	9.48584e-28	crypt_villi_axis
110	Itgav	-0.00701517	0.269692	crypt_villi_axis
111	Itgax	0.0257911	4.93647e-05	crypt_villi_axis
112	Itgb1	0.00344761	0.587513	crypt_villi_axis
113	Itgb2	-0.0363684	1.04009e-08	crypt_villi_axis
114	Itgb3	0.149577	7.8035e-124	crypt_villi_axis
115	Itgb5	0.0297801	2.77776e-06	crypt_villi_axis
116	Itgb7	-0.0721282	6.36426e-30	crypt_villi_axis
117	Jam2	-0.0561842	8.99467e-19	crypt_villi_axis
118	Jam3	-0.0253392	6.67809e-05	crypt_villi_axis
119	Junb	0.0789108	1.68471e-35	crypt_villi_axis
120	Klf2	-0.00159555	0.801781	crypt_villi_axis
121	Klf6	0.084684	1.21585e-40	crypt_villi_axis
122	Krt8	0.209712	4.05175e-244	crypt_villi_axis
123	Lama1	0.00805802	0.204848	crypt_villi_axis
124	Lama2	-0.166617	1.36722e-153	crypt_villi_axis
125	Lamb1	-0.0831207	3.25884e-39	crypt_villi_axis
126	Ldlr	-0.000277136	0.96522	crypt_villi_axis
127	Lgals1	-0.00211369	0.739462	crypt_villi_axis
128	Lgals3	0.206079	1.26822e-235	crypt_villi_axis
129	Lgr5	0.299034	0	crypt_villi_axis
130	Ly6c2	-0.162019	3.1356e-145	crypt_villi_axis
131	Lyz1	-0.0640185	6.57278e-24	crypt_villi_axis
132	Lyz2	-0.0760835	4.09406e-33	crypt_villi_axis
133	Mctp1	0.00130282	0.837585	crypt_villi_axis
134	Mertk	0.0164335	0.00971533	crypt_villi_axis
135	Mki67	-0.0654459	6.46824e-25	crypt_villi_axis
136	Mme	0.0545898	8.28993e-18	crypt_villi_axis
137	Muc2	0.0544822	9.60863e-18	crypt_villi_axis
138	Mxd1	0.181466	2.78563e-182	crypt_villi_axis
139	Ncam1	-0.0553368	2.95132e-18	crypt_villi_axis
140	Nfkbiz	-0.0197335	0.00190187	crypt_villi_axis
141	Nkg7	0.00031717	0.9602	crypt_villi_axis
142	Notch1	0.0130927	0.0393914	crypt_villi_axis
143	Notch2	-0.0179485	0.00473951	crypt_villi_axis
144	Npnt	-0.230974	4.1573e-297	crypt_villi_axis
145	Nt5e	0.0611976	5.53654e-22	crypt_villi_axis
146	Nupr1	0.0819958	3.34348e-38	crypt_villi_axis
147	Pclaf	-0.0281857	9.18226e-06	crypt_villi_axis
148	Pcsk5	-0.110416	5.24045e-68	crypt_villi_axis
149	Pdcd1lg2	0.000983227	0.877058	crypt_villi_axis
150	Pdgfra	-0.124853	1.411e-86	crypt_villi_axis
151	Pdgfrb	0.141646	3.99071e-111	crypt_villi_axis
152	Pdzrn3	0.0997808	8.2145e-56	crypt_villi_axis
153	Pecam1	-0.0441442	3.67924e-12	crypt_villi_axis
154	Plac8	-0.158153	2.17196e-138	crypt_villi_axis
155	Prex2	0.0417144	5.16296e-11	crypt_villi_axis
156	Prkg1	-0.0457317	6.0596e-13	crypt_villi_axis
157	Ptprc	-0.0176919	0.00537185	crypt_villi_axis
158	Rasl11b	-0.0458622	5.20999e-13	crypt_villi_axis
159	Rbms1	-0.0285783	6.87908e-06	crypt_villi_axis
160	Rbms3	-0.00650586	0.306007	crypt_villi_axis
161	Rcn3	-0.0647024	2.17798e-24	crypt_villi_axis
162	Rgs2	0.161846	6.409e-145	crypt_villi_axis
163	Robo2	0.0543028	1.22832e-17	crypt_villi_axis
164	Rora	-0.0847432	1.07201e-40	crypt_villi_axis
165	Rpl32	-0.0970942	6.27251e-53	crypt_villi_axis
166	Rps18	-0.0581022	5.72224e-20	crypt_villi_axis
167	Scin	-0.0746042	6.69388e-32	crypt_villi_axis
168	Selenop	0.29846	0	crypt_villi_axis
169	Smco4	0.018787	0.00311465	crypt_villi_axis
170	Sntb1	-0.00638524	0.315062	crypt_villi_axis
171	Sorbs1	0.0338267	1.01639e-07	crypt_villi_axis
172	Srebf2	-0.00695558	0.273781	crypt_villi_axis
173	St3gal6	0.034384	6.24838e-08	crypt_villi_axis
174	Stmn1	-0.0210788	0.000910281	crypt_villi_axis
175	Synpo2	0.0327162	2.62013e-07	crypt_villi_axis
176	Sytl2	-0.0150374	0.0179762	crypt_villi_axis
177	Tcf7	-0.0246979	0.000101685	crypt_villi_axis
178	Tcrg-C1	-0.0123943	0.0511549	crypt_villi_axis
179	Tcrg-C2	-0.00930851	0.143024	crypt_villi_axis
180	Tgfb1	0.0550979	4.11284e-18	crypt_villi_axis
181	Tgfb3	-0.0870819	6.95458e-43	crypt_villi_axis
182	Tgfbr1	-0.0191039	0.00264651	crypt_villi_axis
183	Tgfbr2	-0.149781	3.59704e-124	crypt_villi_axis
184	Thsd4	0.0390996	7.5438e-10	crypt_villi_axis
185	Thy1	-0.0364324	9.80137e-09	crypt_villi_axis
186	Tmem176b	0.0146534	0.0211286	crypt_villi_axis
187	Tnc	-0.099923	5.75087e-56	crypt_villi_axis
188	Top2a	-0.0439673	4.48106e-12	crypt_villi_axis
189	Trbc1	-0.0131451	0.0386099	crypt_villi_axis
190	Tslp	-0.00684324	0.281605	crypt_villi_axis
191	Txnip	-0.10284	3.42269e-59	crypt_villi_axis
192	Upp1	-0.0243918	0.000123864	crypt_villi_axis
193	Vcam1	-0.021448	0.00073818	crypt_villi_axis
194	Vdr	-0.0127393	0.0450198	crypt_villi_axis
195	Vim	-0.00755438	0.234591	crypt_villi_axis
196	Vps37b	0.0264674	3.11245e-05	crypt_villi_axis
197	Vwf	0.0208713	0.00102261	crypt_villi_axis
198	Zdhhc14	-0.0207569	0.00108997	crypt_villi_axis
199	Acta2	0.0316456	6.34766e-07	epithelial_distance_clipped
200	Adam15	-0.00795526	0.210683	epithelial_distance_clipped
201	Adam17	0.0179136	0.00482132	epithelial_distance_clipped
202	Adam23	-0.0463375	2.99535e-13	epithelial_distance_clipped
203	Adam9	0.0146388	0.0212575	epithelial_distance_clipped
204	Adamdec1	0.0424369	2.38981e-11	epithelial_distance_clipped
205	Adgre1	0.0571085	2.41169e-19	epithelial_distance_clipped
206	Aif1	0.0570219	2.73065e-19	epithelial_distance_clipped
207	Aldh1a1	0.00643027	0.311662	epithelial_distance_clipped
208	Anxa2	-0.10168	6.74145e-58	epithelial_distance_clipped
209	Apoe	0.113349	1.36558e-71	epithelial_distance_clipped
210	Atp1b1	-0.0865144	2.3913e-42	epithelial_distance_clipped
211	Axin2	-0.0163439	0.01012	epithelial_distance_clipped
212	Btg1	-0.0382871	1.67797e-09	epithelial_distance_clipped
213	Cacna1a	-0.00771344	0.224885	epithelial_distance_clipped
214	Cacnb2	0.0114098	0.0726122	epithelial_distance_clipped
215	Ccl25	-0.0536979	2.79423e-17	epithelial_distance_clipped
216	Ccl5	0.015131	0.017274	epithelial_distance_clipped
217	Ccn1	-0.0266123	2.8156e-05	epithelial_distance_clipped
218	Ccn2	0.0374259	3.8479e-09	epithelial_distance_clipped
219	Ccr5	0.0393996	5.59311e-10	epithelial_distance_clipped
220	Ccr9	0.0805761	6.03517e-37	epithelial_distance_clipped
221	Cd24a	0.0672184	3.38603e-26	epithelial_distance_clipped
222	Cd274	0.046767	1.80773e-13	epithelial_distance_clipped
223	Cd34	-0.00668697	0.292739	epithelial_distance_clipped
224	Cd3e	0.029556	3.29821e-06	epithelial_distance_clipped
225	Cd4	0.0549743	4.87991e-18	epithelial_distance_clipped
226	Cd44	0.0380027	2.2114e-09	epithelial_distance_clipped
227	Cd7	0.0104798	0.0991642	epithelial_distance_clipped
228	Cd74	0.106571	1.87506e-63	epithelial_distance_clipped
229	Cd81	0.0481173	3.58832e-14	epithelial_distance_clipped
230	Cd8a	-0.00262022	0.680147	epithelial_distance_clipped
231	Cd8b1	0.0057255	0.367668	epithelial_distance_clipped
232	Cdh1	-0.0809729	2.70236e-37	epithelial_distance_clipped
233	Chn2	-0.0375541	3.40447e-09	epithelial_distance_clipped
234	Clca4a	-0.168666	2.14e-157	epithelial_distance_clipped
235	Clec1b	0.0335591	1.28036e-07	epithelial_distance_clipped
236	Col18a1	0.0584071	3.66207e-20	epithelial_distance_clipped
237	Col1a1	-0.000202799	0.974545	epithelial_distance_clipped
238	Col3a1	0.0400001	3.05253e-10	epithelial_distance_clipped
239	Col4a1	0.0377859	2.72582e-09	epithelial_distance_clipped
240	Crip1	-0.106833	9.28398e-64	epithelial_distance_clipped
241	Csf1r	0.0791919	9.65157e-36	epithelial_distance_clipped
242	Ctsb	0.0586486	2.5671e-20	epithelial_distance_clipped
243	Cx3cr1	0.0380809	2.05032e-09	epithelial_distance_clipped
244	Cxcl10	0.0384418	1.44284e-09	epithelial_distance_clipped
245	Cxcl12	0.0438647	5.02232e-12	epithelial_distance_clipped
246	Cxcl9	0.102587	6.58054e-59	epithelial_distance_clipped
247	Cxcr3	0.0101184	0.111371	epithelial_distance_clipped
248	Cybb	0.0705116	1.1465e-28	epithelial_distance_clipped
249	Cyp2c55	-0.0611539	5.92079e-22	epithelial_distance_clipped
250	Dlc1	-0.018577	0.00346534	epithelial_distance_clipped
251	Dll1	-0.012965	0.0413527	epithelial_distance_clipped
252	Dock10	0.0707148	7.99975e-29	epithelial_distance_clipped
253	Dpp4	-0.0465996	2.2021e-13	epithelial_distance_clipped
254	Dusp10	-0.022113	0.000502067	epithelial_distance_clipped
255	Ebf1	0.007436	0.242006	epithelial_distance_clipped
256	Egr1	-0.0190273	0.0027534	epithelial_distance_clipped
257	Epcam	-0.14398	8.61525e-115	epithelial_distance_clipped
258	F11r	-0.0696454	5.25409e-28	epithelial_distance_clipped
259	Fabp2	-0.103619	4.54351e-60	epithelial_distance_clipped
260	Fbxo32	-0.0330657	1.95113e-07	epithelial_distance_clipped
261	Fcgr4	0.0486781	1.80939e-14	epithelial_distance_clipped
262	Flt3l	0.0436779	6.17689e-12	epithelial_distance_clipped
263	Fn1	0.0461296	3.81838e-13	epithelial_distance_clipped
264	Fos	-0.106678	1.40828e-63	epithelial_distance_clipped
265	Gzma	0.0284792	7.40212e-06	epithelial_distance_clipped
266	Gzmb	0.0177954	0.00510826	epithelial_distance_clipped
267	H2-Ab1	0.0930977	8.68747e-49	epithelial_distance_clipped
268	H2-DMb2	0.0364024	1.00785e-08	epithelial_distance_clipped
269	Hebp1	0.0349834	3.67213e-08	epithelial_distance_clipped
270	Hes1	-6.14624e-05	0.992284	epithelial_distance_clipped
271	Hic1	-0.00227981	0.719817	epithelial_distance_clipped
272	Hmgcr	-0.0112686	0.076221	epithelial_distance_clipped
273	Hmgcs1	0.00814737	0.199871	epithelial_distance_clipped
274	Hs3st1	-0.0350207	3.5517e-08	epithelial_distance_clipped
275	Icam1	0.0268869	2.32536e-05	epithelial_distance_clipped
276	Icosl	0.0612773	4.89803e-22	epithelial_distance_clipped
277	Id2	0.0359758	1.49431e-08	epithelial_distance_clipped
278	Ifitm2	0.034113	7.92332e-08	epithelial_distance_clipped
279	Ifnar1	-0.0070708	0.265913	epithelial_distance_clipped
280	Ifnar2	0.0397224	4.04338e-10	epithelial_distance_clipped
281	Ifngr1	0.0461941	3.54183e-13	epithelial_distance_clipped
282	Ifngr2	-0.0739562	2.23772e-31	epithelial_distance_clipped
283	Igfbp4	-0.0306691	1.38899e-06	epithelial_distance_clipped
284	Ikzf2	0.00922792	0.146518	epithelial_distance_clipped
285	Il10rb	-0.0261822	3.78578e-05	epithelial_distance_clipped
286	Il13ra1	-0.0370298	5.60187e-09	epithelial_distance_clipped
287	Il15	-0.0568856	3.31933e-19	epithelial_distance_clipped
288	Il17rc	-0.0335667	1.27202e-07	epithelial_distance_clipped
289	Il18	-0.0146391	0.0212552	epithelial_distance_clipped
290	Il18r1	0.0324223	3.34967e-07	epithelial_distance_clipped
291	Il18rap	-0.000187212	0.976501	epithelial_distance_clipped
292	Il1b	0.0484544	2.37973e-14	epithelial_distance_clipped
293	Il2rb	0.0295177	3.39607e-06	epithelial_distance_clipped
294	Il2rg	0.0720382	7.48803e-30	epithelial_distance_clipped
295	Il4ra	0.00792551	0.212394	epithelial_distance_clipped
296	Il6ra	0.00232959	0.713966	epithelial_distance_clipped
297	Il6st	0.0318526	5.36089e-07	epithelial_distance_clipped
298	Inpp4b	0.0398401	3.5901e-10	epithelial_distance_clipped
299	Irf8	0.0163045	0.0103027	epithelial_distance_clipped
300	Itga1	0.00291231	0.646794	epithelial_distance_clipped
301	Itga11	-0.0272675	1.7784e-05	epithelial_distance_clipped
302	Itga3	-0.0402554	2.35331e-10	epithelial_distance_clipped
303	Itga4	0.038934	8.89028e-10	epithelial_distance_clipped
304	Itga6	-0.0974346	2.73242e-53	epithelial_distance_clipped
305	Itga8	0.061215	5.39096e-22	epithelial_distance_clipped
306	Itga9	0.00939178	0.139482	epithelial_distance_clipped
307	Itgae	0.0396137	4.51155e-10	epithelial_distance_clipped
308	Itgal	0.084459	1.95887e-40	epithelial_distance_clipped
309	Itgav	0.033355	1.52512e-07	epithelial_distance_clipped
310	Itgax	0.0768652	9.14619e-34	epithelial_distance_clipped
311	Itgb1	0.0237575	0.000185124	epithelial_distance_clipped
312	Itgb2	0.0694942	6.84093e-28	epithelial_distance_clipped
313	Itgb3	0.024395	0.000123608	epithelial_distance_clipped
314	Itgb5	0.0013701	0.829323	epithelial_distance_clipped
315	Itgb7	0.0787826	2.17065e-35	epithelial_distance_clipped
316	Jam2	-0.0275181	1.48784e-05	epithelial_distance_clipped
317	Jam3	0.00735102	0.247429	epithelial_distance_clipped
318	Junb	-0.0408291	1.30417e-10	epithelial_distance_clipped
319	Klf2	0.000642768	0.919445	epithelial_distance_clipped
320	Klf6	-0.0577399	9.69534e-20	epithelial_distance_clipped
321	Krt8	-0.156407	2.3369e-135	epithelial_distance_clipped
322	Lama1	0.0151282	0.0172945	epithelial_distance_clipped
323	Lama2	0.0224709	0.000406248	epithelial_distance_clipped
324	Lamb1	-0.0229136	0.00031135	epithelial_distance_clipped
325	Ldlr	0.0127061	0.0455828	epithelial_distance_clipped
326	Lgals1	0.0115143	0.0700307	epithelial_distance_clipped
327	Lgals3	-0.105609	2.4365e-62	epithelial_distance_clipped
328	Lgr5	-0.102703	4.87518e-59	epithelial_distance_clipped
329	Ly6c2	0.0190147	0.00277136	epithelial_distance_clipped
330	Lyz1	0.050008	3.45889e-15	epithelial_distance_clipped
331	Lyz2	0.124298	8.06714e-86	epithelial_distance_clipped
332	Mctp1	0.000718104	0.910042	epithelial_distance_clipped
333	Mertk	-0.0197532	0.00188196	epithelial_distance_clipped
334	Mki67	0.0210817	0.000908773	epithelial_distance_clipped
335	Mme	-0.114805	2.09039e-73	epithelial_distance_clipped
336	Muc2	-0.0697268	4.55746e-28	epithelial_distance_clipped
337	Mxd1	-0.146574	6.13412e-119	epithelial_distance_clipped
338	Ncam1	-0.00715703	0.260126	epithelial_distance_clipped
339	Nfkbiz	0.00441893	0.486884	epithelial_distance_clipped
340	Nkg7	0.0110548	0.0819635	epithelial_distance_clipped
341	Notch1	0.0366653	7.88859e-09	epithelial_distance_clipped
342	Notch2	0.0163053	0.0102991	epithelial_distance_clipped
343	Npnt	0.0052365	0.40999	epithelial_distance_clipped
344	Nt5e	-0.0534647	3.82676e-17	epithelial_distance_clipped
345	Nupr1	0.0166791	0.00867884	epithelial_distance_clipped
346	Pclaf	0.0124734	0.0496903	epithelial_distance_clipped
347	Pcsk5	0.000435825	0.94533	epithelial_distance_clipped
348	Pdcd1lg2	0.0462794	3.20614e-13	epithelial_distance_clipped
349	Pdgfra	-0.0760725	4.18071e-33	epithelial_distance_clipped
350	Pdgfrb	0.0264425	3.16646e-05	epithelial_distance_clipped
351	Pdzrn3	-0.0188981	0.00294258	epithelial_distance_clipped
352	Pecam1	0.00396401	0.532828	epithelial_distance_clipped
353	Plac8	0.00268135	0.673112	epithelial_distance_clipped
354	Prex2	-0.0552153	3.49437e-18	epithelial_distance_clipped
355	Prkg1	0.016958	0.00762265	epithelial_distance_clipped
356	Ptprc	0.101178	2.42241e-57	epithelial_distance_clipped
357	Rasl11b	0.0282117	9.00957e-06	epithelial_distance_clipped
358	Rbms1	-0.0115642	0.0688262	epithelial_distance_clipped
359	Rbms3	0.00914404	0.150223	epithelial_distance_clipped
360	Rcn3	0.0143923	0.0235385	epithelial_distance_clipped
361	Rgs2	0.000104079	0.986935	epithelial_distance_clipped
362	Robo2	-0.0166545	0.00877801	epithelial_distance_clipped
363	Rora	0.0257682	5.01307e-05	epithelial_distance_clipped
364	Rpl32	0.0710998	4.03478e-29	epithelial_distance_clipped
365	Rps18	0.0458386	5.35437e-13	epithelial_distance_clipped
366	Scin	-0.0400393	2.93321e-10	epithelial_distance_clipped
367	Selenop	-0.168864	9.14296e-158	epithelial_distance_clipped
368	Smco4	-0.005011	0.430445	epithelial_distance_clipped
369	Sntb1	-0.0166278	0.00888694	epithelial_distance_clipped
370	Sorbs1	-0.0345338	5.47572e-08	epithelial_distance_clipped
371	Srebf2	0.0181838	0.0042196	epithelial_distance_clipped
372	St3gal6	-0.0231033	0.000277412	epithelial_distance_clipped
373	Stmn1	0.0102315	0.107429	epithelial_distance_clipped
374	Synpo2	-0.0279571	1.08454e-05	epithelial_distance_clipped
375	Sytl2	-0.0322307	3.92708e-07	epithelial_distance_clipped
376	Tcf7	0.0227333	0.000347172	epithelial_distance_clipped
377	Tcrg-C1	0.031432	7.54826e-07	epithelial_distance_clipped
378	Tcrg-C2	0.0273208	1.71245e-05	epithelial_distance_clipped
379	Tgfb1	0.0235896	0.000205573	epithelial_distance_clipped
380	Tgfb3	-0.0168237	0.0081161	epithelial_distance_clipped
381	Tgfbr1	0.0510887	8.73214e-16	epithelial_distance_clipped
382	Tgfbr2	0.0410513	1.03547e-10	epithelial_distance_clipped
383	Thsd4	-0.0316941	6.10178e-07	epithelial_distance_clipped
384	Thy1	0.0353902	2.54746e-08	epithelial_distance_clipped
385	Tmem176b	0.00563575	0.375225	epithelial_distance_clipped
386	Tnc	-0.00929853	0.143453	epithelial_distance_clipped
387	Top2a	0.0241842	0.000141423	epithelial_distance_clipped
388	Trbc1	0.0289989	5.02821e-06	epithelial_distance_clipped
389	Tslp	-0.0281359	9.52217e-06	epithelial_distance_clipped
390	Txnip	0.00742787	0.242521	epithelial_distance_clipped
391	Upp1	-0.0456673	6.5274e-13	epithelial_distance_clipped
392	Vcam1	0.0551313	3.92664e-18	epithelial_distance_clipped
393	Vdr	-0.0586774	2.46064e-20	epithelial_distance_clipped
394	Vim	0.0266352	2.77129e-05	epithelial_distance_clipped
395	Vps37b	-0.018222	0.00414026	epithelial_distance_clipped
396	Vwf	-0.0360185	1.43678e-08	epithelial_distance_clipped
397	Zdhhc14	-0.0100002	0.115613	epithelial_distance_clipped
398	Acta2	0.0372001	1.09772e-08	predicted_longitudinal
399	Adam15	0.041758	1.40197e-10	predicted_longitudinal
400	Adam17	0.0212432	0.00110342	predicted_longitudinal
401	Adam23	0.0124416	0.0560348	predicted_longitudinal
402	Adam9	0.0509584	4.84408e-15	predicted_longitudinal
403	Adamdec1	0.110125	1.52022e-64	predicted_longitudinal
404	Adgre1	0.0122623	0.0596707	predicted_longitudinal
405	Aif1	-0.00879944	0.176574	predicted_longitudinal
406	Aldh1a1	-0.019222	0.00315477	predicted_longitudinal
407	Anxa2	0.0204468	0.0016872	predicted_longitudinal
408	Apoe	0.0435645	2.17924e-11	predicted_longitudinal
409	Atp1b1	0.0505232	8.23369e-15	predicted_longitudinal
410	Axin2	0.0429334	4.21164e-11	predicted_longitudinal
411	Btg1	0.0138526	0.0333805	predicted_longitudinal
412	Cacna1a	-0.00234882	0.718313	predicted_longitudinal
413	Cacnb2	0.0248691	0.000133564	predicted_longitudinal
414	Ccl25	0.0504031	9.52473e-15	predicted_longitudinal
415	Ccl5	0.013397	0.0396372	predicted_longitudinal
416	Ccn1	0.00446511	0.492888	predicted_longitudinal
417	Ccn2	0.0121956	0.0610717	predicted_longitudinal
418	Ccr5	0.0257219	7.78827e-05	predicted_longitudinal
419	Ccr9	0.0577519	6.89934e-19	predicted_longitudinal
420	Cd24a	0.0222251	0.000641141	predicted_longitudinal
421	Cd274	0.0409085	3.27742e-10	predicted_longitudinal
422	Cd34	0.0144643	0.0263216	predicted_longitudinal
423	Cd3e	0.014085	0.0305277	predicted_longitudinal
424	Cd4	0.0270224	3.31528e-05	predicted_longitudinal
425	Cd44	0.0710919	8.14072e-28	predicted_longitudinal
426	Cd7	0.00496297	0.445952	predicted_longitudinal
427	Cd74	-0.0380198	5.1917e-09	predicted_longitudinal
428	Cd81	0.02606	6.26032e-05	predicted_longitudinal
429	Cd8a	-0.01547	0.0175055	predicted_longitudinal
430	Cd8b1	-0.00167943	0.796473	predicted_longitudinal
431	Cdh1	0.049892	1.76328e-14	predicted_longitudinal
432	Chn2	0.0128869	0.0477988	predicted_longitudinal
433	Clca4a	0.0765523	5.33944e-32	predicted_longitudinal
434	Clec1b	-0.000648903	0.920619	predicted_longitudinal
435	Col18a1	0.011929	0.0669459	predicted_longitudinal
436	Col1a1	-0.00655665	0.313968	predicted_longitudinal
437	Col3a1	0.0290784	7.948e-06	predicted_longitudinal
438	Col4a1	0.0384171	3.59165e-09	predicted_longitudinal
439	Crip1	0.0385999	3.02756e-09	predicted_longitudinal
440	Csf1r	0.00532422	0.413552	predicted_longitudinal
441	Ctsb	0.0365798	1.91483e-08	predicted_longitudinal
442	Cx3cr1	0.0249101	0.000130188	predicted_longitudinal
443	Cxcl10	0.030626	2.54597e-06	predicted_longitudinal
444	Cxcl12	0.0351089	6.91254e-08	predicted_longitudinal
445	Cxcl9	0.0424338	7.04943e-11	predicted_longitudinal
446	Cxcr3	-0.00306808	0.637517	predicted_longitudinal
447	Cybb	0.0236306	0.000283946	predicted_longitudinal
448	Cyp2c55	0.0104609	0.108153	predicted_longitudinal
449	Dlc1	0.0148968	0.0221456	predicted_longitudinal
450	Dll1	0.00327662	0.614824	predicted_longitudinal
451	Dock10	0.0235112	0.000304818	predicted_longitudinal
452	Dpp4	0.0606139	1.19451e-20	predicted_longitudinal
453	Dusp10	0.0285029	1.19691e-05	predicted_longitudinal
454	Ebf1	0.0261565	5.87942e-05	predicted_longitudinal
455	Egr1	0.0486892	7.3336e-14	predicted_longitudinal
456	Epcam	0.0992641	1.00813e-52	predicted_longitudinal
457	F11r	0.0452106	3.74066e-12	predicted_longitudinal
458	Fabp2	-0.0399727	8.19246e-10	predicted_longitudinal
459	Fbxo32	0.0795472	2.00475e-34	predicted_longitudinal
460	Fcgr4	0.0213467	0.0010431	predicted_longitudinal
461	Flt3l	0.00619551	0.341367	predicted_longitudinal
462	Fn1	-0.0110345	0.090143	predicted_longitudinal
463	Fos	0.0199314	0.00220442	predicted_longitudinal
464	Gzma	0.0141648	0.0295979	predicted_longitudinal
465	Gzmb	0.0224671	0.000558993	predicted_longitudinal
466	H2-Ab1	0.0415963	1.65001e-10	predicted_longitudinal
467	H2-DMb2	0.0132021	0.0426046	predicted_longitudinal
468	Hebp1	0.0254998	8.97701e-05	predicted_longitudinal
469	Hes1	0.0225023	0.000547919	predicted_longitudinal
470	Hic1	0.0139181	0.0325539	predicted_longitudinal
471	Hmgcr	0.0077744	0.232497	predicted_longitudinal
472	Hmgcs1	0.00494859	0.447272	predicted_longitudinal
473	Hs3st1	0.0339898	1.77577e-07	predicted_longitudinal
474	Icam1	0.0261239	6.00527e-05	predicted_longitudinal
475	Icosl	0.03167	1.14537e-06	predicted_longitudinal
476	Id2	0.017881	0.00602813	predicted_longitudinal
477	Ifitm2	0.0735069	1.25482e-29	predicted_longitudinal
478	Ifnar1	0.0111676	0.0863295	predicted_longitudinal
479	Ifnar2	0.0573178	1.25508e-18	predicted_longitudinal
480	Ifngr1	0.0424351	7.04009e-11	predicted_longitudinal
481	Ifngr2	0.032825	4.59804e-07	predicted_longitudinal
482	Igfbp4	0.0334806	2.70181e-07	predicted_longitudinal
483	Ikzf2	0.024059	0.000219599	predicted_longitudinal
484	Il10rb	0.0347444	9.42903e-08	predicted_longitudinal
485	Il13ra1	0.0604966	1.41594e-20	predicted_longitudinal
486	Il15	0.00522319	0.42247	predicted_longitudinal
487	Il17rc	0.0559271	8.28386e-18	predicted_longitudinal
488	Il18	0.0152061	0.0195237	predicted_longitudinal
489	Il18r1	0.0191284	0.00330479	predicted_longitudinal
490	Il18rap	0.0213003	0.00106977	predicted_longitudinal
491	Il1b	0.0104705	0.107831	predicted_longitudinal
492	Il2rb	0.0185771	0.00432841	predicted_longitudinal
493	Il2rg	0.0432212	3.12228e-11	predicted_longitudinal
494	Il4ra	0.014771	0.0232962	predicted_longitudinal
495	Il6ra	0.0549892	2.88269e-17	predicted_longitudinal
496	Il6st	0.0327437	4.90804e-07	predicted_longitudinal
497	Inpp4b	0.0287677	9.92321e-06	predicted_longitudinal
498	Irf8	0.0194532	0.00281035	predicted_longitudinal
499	Itga1	0.0332191	3.34403e-07	predicted_longitudinal
500	Itga11	0.0534257	2.20129e-16	predicted_longitudinal
501	Itga3	0.0253185	0.00010072	predicted_longitudinal
502	Itga4	0.0467013	7.18098e-13	predicted_longitudinal
503	Itga6	0.0560639	6.89467e-18	predicted_longitudinal
504	Itga8	0.0125123	0.054654	predicted_longitudinal
505	Itga9	0.0486829	7.38774e-14	predicted_longitudinal
506	Itgae	-0.00801125	0.218575	predicted_longitudinal
507	Itgal	0.0358359	3.68788e-08	predicted_longitudinal
508	Itgav	0.0641677	5.92987e-23	predicted_longitudinal
509	Itgax	0.0263579	5.15362e-05	predicted_longitudinal
510	Itgb1	0.0306291	2.53995e-06	predicted_longitudinal
511	Itgb2	0.0187851	0.00391253	predicted_longitudinal
512	Itgb3	0.0179731	0.00577325	predicted_longitudinal
513	Itgb5	0.029475	5.96754e-06	predicted_longitudinal
514	Itgb7	0.0516585	2.04448e-15	predicted_longitudinal
515	Jam2	0.0354105	5.33474e-08	predicted_longitudinal
516	Jam3	0.0318334	1.00848e-06	predicted_longitudinal
517	Junb	0.00968178	0.137044	predicted_longitudinal
518	Klf2	0.0270436	3.2683e-05	predicted_longitudinal
519	Klf6	0.0453683	3.14908e-12	predicted_longitudinal
520	Krt8	0.0219678	0.000740683	predicted_longitudinal
521	Lama1	0.0235195	0.000303315	predicted_longitudinal
522	Lama2	0.00841374	0.196308	predicted_longitudinal
523	Lamb1	-0.0232094	0.00036413	predicted_longitudinal
524	Ldlr	0.0131047	0.0441559	predicted_longitudinal
525	Lgals1	0.0391564	1.79162e-09	predicted_longitudinal
526	Lgals3	0.0388312	2.43647e-09	predicted_longitudinal
527	Lgr5	0.0262787	5.42833e-05	predicted_longitudinal
528	Ly6c2	0.0450848	4.28953e-12	predicted_longitudinal
529	Lyz1	0.0427988	4.84133e-11	predicted_longitudinal
530	Lyz2	0.00292489	0.653299	predicted_longitudinal
531	Mctp1	0.0109644	0.0922049	predicted_longitudinal
532	Mertk	0.0137996	0.0340623	predicted_longitudinal
533	Mki67	0.00392441	0.546719	predicted_longitudinal
534	Mme	-0.0101874	0.117689	predicted_longitudinal
535	Muc2	0.0762898	8.62238e-32	predicted_longitudinal
536	Mxd1	0.0207528	0.00143554	predicted_longitudinal
537	Ncam1	0.026082	6.17142e-05	predicted_longitudinal
538	Nfkbiz	0.0330842	3.73057e-07	predicted_longitudinal
539	Nkg7	-0.0294619	6.02479e-06	predicted_longitudinal
540	Notch1	0.027796	1.95895e-05	predicted_longitudinal
541	Notch2	0.0304525	2.90039e-06	predicted_longitudinal
542	Npnt	-0.00080744	0.901315	predicted_longitudinal
543	Nt5e	0.0139513	0.0321425	predicted_longitudinal
544	Nupr1	0.0314465	1.36182e-06	predicted_longitudinal
545	Pclaf	0.0237008	0.000272326	predicted_longitudinal
546	Pcsk5	0.0384843	3.3732e-09	predicted_longitudinal
547	Pdcd1lg2	0.0181207	0.00538477	predicted_longitudinal
548	Pdgfra	-0.0214812	0.000969281	predicted_longitudinal
549	Pdgfrb	0.0673509	3.97205e-25	predicted_longitudinal
550	Pdzrn3	0.0430592	3.69625e-11	predicted_longitudinal
551	Pecam1	0.0111502	0.086819	predicted_longitudinal
552	Plac8	-0.00427567	0.51142	predicted_longitudinal
553	Prex2	0.01752	0.00712831	predicted_longitudinal
554	Prkg1	0.0230135	0.00040822	predicted_longitudinal
555	Ptprc	0.0184192	0.00467042	predicted_longitudinal
556	Rasl11b	0.0282846	1.39523e-05	predicted_longitudinal
557	Rbms1	0.0204246	0.00170696	predicted_longitudinal
558	Rbms3	0.0272764	2.79343e-05	predicted_longitudinal
559	Rcn3	0.0292083	7.23853e-06	predicted_longitudinal
560	Rgs2	0.0065703	0.312961	predicted_longitudinal
561	Robo2	0.0130844	0.0444854	predicted_longitudinal
562	Rora	0.0198197	0.00233409	predicted_longitudinal
563	Rpl32	-0.0227349	0.00047959	predicted_longitudinal
564	Rps18	0.0109547	0.0924929	predicted_longitudinal
565	Scin	0.0322964	7.00848e-07	predicted_longitudinal
566	Selenop	-0.0790013	5.63789e-34	predicted_longitudinal
567	Smco4	0.0503766	9.83482e-15	predicted_longitudinal
568	Sntb1	0.0332299	3.31472e-07	predicted_longitudinal
569	Sorbs1	0.0547755	3.81909e-17	predicted_longitudinal
570	Srebf2	0.0118217	0.0694403	predicted_longitudinal
571	St3gal6	0.0124163	0.0565358	predicted_longitudinal
572	Stmn1	-0.00399359	0.539673	predicted_longitudinal
573	Synpo2	-0.00508803	0.434576	predicted_longitudinal
574	Sytl2	0.043234	3.08068e-11	predicted_longitudinal
575	Tcf7	0.0446399	6.94031e-12	predicted_longitudinal
576	Tcrg-C1	0.00140857	0.82874	predicted_longitudinal
577	Tcrg-C2	0.00737895	0.257122	predicted_longitudinal
578	Tgfb1	0.0130714	0.0446975	predicted_longitudinal
579	Tgfb3	-0.0184346	0.00463617	predicted_longitudinal
580	Tgfbr1	0.0427675	5.00067e-11	predicted_longitudinal
581	Tgfbr2	0.0725327	6.86814e-29	predicted_longitudinal
582	Thsd4	0.0302107	3.47414e-06	predicted_longitudinal
583	Thy1	-0.00527818	0.417602	predicted_longitudinal
584	Tmem176b	-0.0474846	2.95479e-13	predicted_longitudinal
585	Tnc	0.0600992	2.51316e-20	predicted_longitudinal
586	Top2a	-0.00102832	0.874518	predicted_longitudinal
587	Trbc1	0.0217609	0.000830962	predicted_longitudinal
588	Tslp	0.0132049	0.0425607	predicted_longitudinal
589	Txnip	-0.0373647	9.45727e-09	predicted_longitudinal
590	Upp1	0.0734912	1.28995e-29	predicted_longitudinal
591	Vcam1	-0.00109636	0.866292	predicted_longitudinal
592	Vdr	0.0205802	0.00157289	predicted_longitudinal
593	Vim	0.0210719	0.00121037	predicted_longitudinal
594	Vps37b	0.0116522	0.0735316	predicted_longitudinal
595	Vwf	0.0116393	0.0738506	predicted_longitudinal
596	Zdhhc14	0.0206767	0.00149472	predicted_longitudinal

## Sheet: T-Cell gd
	gene	rho	p	var
0	Adam15	-0.0782879	1.30363e-59	crypt_villi_axis
1	Adam17	-0.0218631	5.6029e-06	crypt_villi_axis
2	Adam9	-0.117577	1.40088e-132	crypt_villi_axis
3	Adamdec1	-0.0215806	7.38979e-06	crypt_villi_axis
4	Aif1	0.0258766	7.67226e-08	crypt_villi_axis
5	Aldh1a1	-0.341084	0	crypt_villi_axis
6	Anxa2	0.0267575	2.73334e-08	crypt_villi_axis
7	Apoe	0.00666326	0.166429	crypt_villi_axis
8	Atp1b1	-0.268892	0	crypt_villi_axis
9	Axin2	-0.0218888	5.46297e-06	crypt_villi_axis
10	Btg1	-0.0728987	6.60783e-52	crypt_villi_axis
11	Ccl25	-0.351317	0	crypt_villi_axis
12	Ccl5	0.0749187	9.92486e-55	crypt_villi_axis
13	Ccr5	0.0160281	0.000872331	crypt_villi_axis
14	Ccr9	-0.0388039	7.54168e-16	crypt_villi_axis
15	Cd226	-0.00739308	0.124702	crypt_villi_axis
16	Cd24a	-0.0632054	1.9691e-39	crypt_villi_axis
17	Cd27	0.0115244	0.0166958	crypt_villi_axis
18	Cd274	0.0449899	8.95294e-21	crypt_villi_axis
19	Cd3e	0.0383076	1.74505e-15	crypt_villi_axis
20	Cd44	-0.0053759	0.264244	crypt_villi_axis
21	Cd69	0.0243581	4.21052e-07	crypt_villi_axis
22	Cd7	0.0299077	5.22141e-10	crypt_villi_axis
23	Cd74	-0.0712764	1.07554e-49	crypt_villi_axis
24	Cd81	-0.195877	0	crypt_villi_axis
25	Cd8a	0.0925935	9.55103e-83	crypt_villi_axis
26	Cd8b1	-0.00714521	0.137846	crypt_villi_axis
27	Cdh1	-0.0527411	5.92819e-28	crypt_villi_axis
28	Chga	-0.0573228	1.00092e-32	crypt_villi_axis
29	Chgb	-0.0386563	9.6906e-16	crypt_villi_axis
30	Chn2	-0.0255506	1.11486e-07	crypt_villi_axis
31	Clca4a	0.344398	0	crypt_villi_axis
32	Col1a1	-0.00983829	0.0410366	crypt_villi_axis
33	Col3a1	-0.00412874	0.391215	crypt_villi_axis
34	Col4a1	0.000979868	0.838753	crypt_villi_axis
35	Crip1	0.0265043	3.6895e-08	crypt_villi_axis
36	Cst7	0.014452	0.00268749	crypt_villi_axis
37	Ctsb	-0.171204	5.68361e-281	crypt_villi_axis
38	Cx3cl1	-0.0936701	1.20402e-84	crypt_villi_axis
39	Cxcr3	-0.00741429	0.123623	crypt_villi_axis
40	Cyp2c55	-0.0808703	1.68891e-63	crypt_villi_axis
41	Dll1	-0.057864	2.5737e-33	crypt_villi_axis
42	Dock10	0.00768635	0.110435	crypt_villi_axis
43	Dpp4	-0.10571	2.09751e-107	crypt_villi_axis
44	Dusp10	0.00199983	0.677919	crypt_villi_axis
45	Egr1	0.0705462	1.02507e-48	crypt_villi_axis
46	Epcam	0.113669	5.48163e-124	crypt_villi_axis
47	F11r	-0.0235317	1.02137e-06	crypt_villi_axis
48	Fabp2	0.125189	3.58107e-150	crypt_villi_axis
49	Fbxo32	0.0794654	2.28171e-61	crypt_villi_axis
50	Flt3l	-0.0016749	0.727972	crypt_villi_axis
51	Fos	0.20743	0	crypt_villi_axis
52	Guca2a	-0.0328444	8.94012e-12	crypt_villi_axis
53	Gzma	0.0866282	1.26505e-72	crypt_villi_axis
54	Gzmb	0.0884546	1.18932e-75	crypt_villi_axis
55	H2-Ab1	-0.0787269	2.90582e-60	crypt_villi_axis
56	H2-DMb2	-0.0720293	1.02662e-50	crypt_villi_axis
57	Hes1	-0.0493776	1.06183e-24	crypt_villi_axis
58	Hic1	0.0118872	0.0135608	crypt_villi_axis
59	Hmgcr	-0.0904683	4.61595e-79	crypt_villi_axis
60	Hmgcs1	-0.139584	1.49998e-186	crypt_villi_axis
61	Hs3st1	-0.0919063	1.51637e-81	crypt_villi_axis
62	Icosl	-0.0372475	1.01111e-14	crypt_villi_axis
63	Id2	0.00945108	0.0496762	crypt_villi_axis
64	Ifnar1	-0.0765194	5.06308e-57	crypt_villi_axis
65	Ifnar2	-0.025037	1.99045e-07	crypt_villi_axis
66	Ifngr1	-0.0405698	3.49921e-17	crypt_villi_axis
67	Ifngr2	-0.035043	3.34836e-13	crypt_villi_axis
68	Ifnlr1	-0.0146612	0.00232806	crypt_villi_axis
69	Ikzf2	0.0171905	0.000356694	crypt_villi_axis
70	Il10rb	-0.113971	1.21517e-124	crypt_villi_axis
71	Il12rb2	0.00369211	0.443236	crypt_villi_axis
72	Il13ra1	0.0262316	5.08172e-08	crypt_villi_axis
73	Il15	0.00455863	0.343796	crypt_villi_axis
74	Il15ra	-0.078641	3.9001e-60	crypt_villi_axis
75	Il17ra	-0.0310494	1.12169e-10	crypt_villi_axis
76	Il17rc	-0.13315	8.74037e-170	crypt_villi_axis
77	Il18	-0.330543	0	crypt_villi_axis
78	Il21r	0.0300346	4.41338e-10	crypt_villi_axis
79	Il2rb	0.0654873	3.29208e-42	crypt_villi_axis
80	Il2rg	0.00973826	0.0431366	crypt_villi_axis
81	Il4ra	-0.0328063	9.447e-12	crypt_villi_axis
82	Il6st	-0.0196583	4.44942e-05	crypt_villi_axis
83	Inpp4b	-0.00582294	0.226564	crypt_villi_axis
84	Irf8	-0.155416	2.60439e-231	crypt_villi_axis
85	Itga1	-0.00671683	0.163047	crypt_villi_axis
86	Itga3	-0.123915	3.77533e-147	crypt_villi_axis
87	Itga4	-0.0154996	0.0012865	crypt_villi_axis
88	Itga6	0.084022	2.04556e-68	crypt_villi_axis
89	Itgad	0.0257306	9.07489e-08	crypt_villi_axis
90	Itgae	0.00748966	0.119852	crypt_villi_axis
91	Itgal	-0.0185354	0.000118327	crypt_villi_axis
92	Itgav	0.0313441	7.47509e-11	crypt_villi_axis
93	Itgax	0.00211363	0.660707	crypt_villi_axis
94	Itgb1	-0.125021	9.00383e-150	crypt_villi_axis
95	Itgb2	0.0107166	0.0260425	crypt_villi_axis
96	Itgb4	-0.0835158	1.29811e-67	crypt_villi_axis
97	Itgb5	0.0704974	1.19077e-48	crypt_villi_axis
98	Itgb6	0.0485317	6.47078e-24	crypt_villi_axis
99	Itgb7	-0.00481044	0.317801	crypt_villi_axis
100	Junb	0.0823753	8.00497e-66	crypt_villi_axis
101	Klf6	0.0632368	1.8062e-39	crypt_villi_axis
102	Krt8	0.0636623	5.5739e-40	crypt_villi_axis
103	Lama3	0.142178	1.53117e-193	crypt_villi_axis
104	Lamb1	0.00644402	0.180819	crypt_villi_axis
105	Ldlr	-0.116879	5.05957e-131	crypt_villi_axis
106	Lgals3	0.251331	0	crypt_villi_axis
107	Ly6c2	-0.0233841	1.19284e-06	crypt_villi_axis
108	Lyz1	-0.0478365	2.79226e-23	crypt_villi_axis
109	Lyz2	-0.0416086	5.4007e-18	crypt_villi_axis
110	Mertk	-0.086798	6.66e-73	crypt_villi_axis
111	Mki67	-0.0395054	2.26304e-16	crypt_villi_axis
112	Mme	-0.111723	8.0605e-120	crypt_villi_axis
113	Muc2	-0.0386444	9.88732e-16	crypt_villi_axis
114	Mxd1	0.232959	0	crypt_villi_axis
115	Nfkbiz	-0.1072	2.03853e-110	crypt_villi_axis
116	Nkg7	0.0471559	1.1451e-22	crypt_villi_axis
117	Nlrp9b	-0.00294638	0.540622	crypt_villi_axis
118	Notch1	-0.0140759	0.00346366	crypt_villi_axis
119	Nt5e	0.0401348	7.54777e-17	crypt_villi_axis
120	Pclaf	-0.0450591	7.81298e-21	crypt_villi_axis
121	Pcsk5	-0.175596	1.08641e-295	crypt_villi_axis
122	Plac8	-0.295611	0	crypt_villi_axis
123	Ptprc	0.0315667	5.48802e-11	crypt_villi_axis
124	Rgs2	-0.019328	5.9648e-05	crypt_villi_axis
125	Rpl32	-0.181994	0	crypt_villi_axis
126	Rps18	-0.171089	1.36806e-280	crypt_villi_axis
127	Runx3	0.0119638	0.01297	crypt_villi_axis
128	Scin	-0.177122	6.75754e-301	crypt_villi_axis
129	Selenop	0.39202	0	crypt_villi_axis
130	Slc2a2	-0.212942	0	crypt_villi_axis
131	Slc9a3	-0.149271	2.41442e-213	crypt_villi_axis
132	Smco4	-0.0618198	8.55996e-38	crypt_villi_axis
133	Sorbs1	0.0703135	2.09293e-48	crypt_villi_axis
134	Srebf2	-0.0898339	5.58765e-78	crypt_villi_axis
135	St3gal6	-0.0674461	1.13619e-44	crypt_villi_axis
136	Stmn1	-0.0185917	0.000112801	crypt_villi_axis
137	Sytl2	0.0172632	0.000336694	crypt_villi_axis
138	Taco1	-0.103895	8.5381e-104	crypt_villi_axis
139	Tcf7	-0.0302866	3.15372e-10	crypt_villi_axis
140	Tcrg-C1	0.0165194	0.000601796	crypt_villi_axis
141	Tcrg-C2	-0.00521667	0.278654	crypt_villi_axis
142	Tcrg-C4	-0.00954824	0.0473763	crypt_villi_axis
143	Tgfb1	-0.00411254	0.393076	crypt_villi_axis
144	Tgfbr1	-0.0117158	0.0149701	crypt_villi_axis
145	Tgfbr2	-0.000913112	0.849603	crypt_villi_axis
146	Thy1	-0.0382939	1.78584e-15	crypt_villi_axis
147	Tmem176b	-0.125944	5.58932e-152	crypt_villi_axis
148	Tnc	0.00320725	0.50538	crypt_villi_axis
149	Trbc1	-0.0164738	0.000623146	crypt_villi_axis
150	Txnip	-0.110185	1.4105e-116	crypt_villi_axis
151	Upp1	-0.0375113	6.56049e-15	crypt_villi_axis
152	Vdr	-0.149414	9.41521e-214	crypt_villi_axis
153	Vim	0.0103903	0.0309428	crypt_villi_axis
154	Vps37b	0.0551509	2.05063e-30	crypt_villi_axis
155	Xcl1	0.0188271	9.22376e-05	crypt_villi_axis
156	Adam15	-0.0573433	9.50918e-33	epithelial_distance_clipped
157	Adam17	-0.0529802	3.4165e-28	epithelial_distance_clipped
158	Adam9	-0.0462511	7.24958e-22	epithelial_distance_clipped
159	Adamdec1	0.0287615	2.31349e-09	epithelial_distance_clipped
160	Aif1	0.0518218	4.82046e-27	epithelial_distance_clipped
161	Aldh1a1	0.116928	3.93452e-131	epithelial_distance_clipped
162	Anxa2	0.0121894	0.011359	epithelial_distance_clipped
163	Apoe	0.0730054	4.70829e-52	epithelial_distance_clipped
164	Atp1b1	-0.0939216	4.304e-85	epithelial_distance_clipped
165	Axin2	-0.105214	2.06041e-106	epithelial_distance_clipped
166	Btg1	0.048669	4.83562e-24	epithelial_distance_clipped
167	Ccl25	-0.0990917	1.50512e-94	epithelial_distance_clipped
168	Ccl5	0.183116	0	epithelial_distance_clipped
169	Ccr5	0.00814901	0.0905838	epithelial_distance_clipped
170	Ccr9	0.0369035	1.76978e-14	epithelial_distance_clipped
171	Cd226	0.0388156	7.39303e-16	epithelial_distance_clipped
172	Cd24a	-0.059468	4.26846e-35	epithelial_distance_clipped
173	Cd27	0.0147556	0.00218067	epithelial_distance_clipped
174	Cd274	-0.0273035	1.41848e-08	epithelial_distance_clipped
175	Cd3e	0.203258	0	epithelial_distance_clipped
176	Cd44	0.0278767	7.02781e-09	epithelial_distance_clipped
177	Cd69	0.021554	7.58336e-06	epithelial_distance_clipped
178	Cd7	0.14102	2.09148e-190	epithelial_distance_clipped
179	Cd74	-0.114981	7.72672e-127	epithelial_distance_clipped
180	Cd81	-0.0772242	4.78152e-58	epithelial_distance_clipped
181	Cd8a	0.172211	2.60058e-284	epithelial_distance_clipped
182	Cd8b1	0.00860695	0.0738679	epithelial_distance_clipped
183	Cdh1	-0.21899	0	epithelial_distance_clipped
184	Chga	-0.0724052	3.14861e-51	epithelial_distance_clipped
185	Chgb	-0.066295	3.24363e-43	epithelial_distance_clipped
186	Chn2	0.0209001	1.41983e-05	epithelial_distance_clipped
187	Clca4a	-0.191111	0	epithelial_distance_clipped
188	Col1a1	0.0112888	0.0190576	epithelial_distance_clipped
189	Col3a1	0.0406057	3.28315e-17	epithelial_distance_clipped
190	Col4a1	0.0505111	8.98417e-26	epithelial_distance_clipped
191	Crip1	-0.10098	3.93535e-98	epithelial_distance_clipped
192	Cst7	0.048146	1.4601e-23	epithelial_distance_clipped
193	Ctsb	-0.123935	3.4026e-147	epithelial_distance_clipped
194	Cx3cl1	-0.155305	5.55385e-231	epithelial_distance_clipped
195	Cxcr3	0.0336944	2.573e-12	epithelial_distance_clipped
196	Cyp2c55	0.0102367	0.0335119	epithelial_distance_clipped
197	Dll1	-0.110262	9.70774e-117	epithelial_distance_clipped
198	Dock10	0.075216	3.75488e-55	epithelial_distance_clipped
199	Dpp4	-0.22183	0	epithelial_distance_clipped
200	Dusp10	-0.00358164	0.456998	epithelial_distance_clipped
201	Egr1	-0.0186509	0.00010726	epithelial_distance_clipped
202	Epcam	-0.187487	0	epithelial_distance_clipped
203	F11r	-0.180872	0	epithelial_distance_clipped
204	Fabp2	0.00875173	0.0691408	epithelial_distance_clipped
205	Fbxo32	-0.0332624	4.86433e-12	epithelial_distance_clipped
206	Flt3l	0.025761	8.76396e-08	epithelial_distance_clipped
207	Fos	-0.0941999	1.37382e-85	epithelial_distance_clipped
208	Guca2a	-0.12397	2.79802e-147	epithelial_distance_clipped
209	Gzma	0.199905	0	epithelial_distance_clipped
210	Gzmb	0.160998	2.72447e-248	epithelial_distance_clipped
211	H2-Ab1	-0.162288	2.63825e-252	epithelial_distance_clipped
212	H2-DMb2	-0.0848292	1.0499e-69	epithelial_distance_clipped
213	Hes1	-0.0664016	2.38441e-43	epithelial_distance_clipped
214	Hic1	0.014329	0.00292174	epithelial_distance_clipped
215	Hmgcr	-0.120132	2.33893e-138	epithelial_distance_clipped
216	Hmgcs1	-0.0918115	2.21727e-81	epithelial_distance_clipped
217	Hs3st1	-0.0789183	1.50624e-60	epithelial_distance_clipped
218	Icosl	-0.0194303	5.44949e-05	epithelial_distance_clipped
219	Id2	0.0477626	3.25795e-23	epithelial_distance_clipped
220	Ifnar1	-0.0608419	1.16663e-36	epithelial_distance_clipped
221	Ifnar2	-0.0342483	1.12392e-12	epithelial_distance_clipped
222	Ifngr1	-0.0600936	8.37259e-36	epithelial_distance_clipped
223	Ifngr2	-0.0951421	2.80429e-87	epithelial_distance_clipped
224	Ifnlr1	-0.122923	8.13018e-145	epithelial_distance_clipped
225	Ikzf2	0.0368598	1.89968e-14	epithelial_distance_clipped
226	Il10rb	-0.106069	3.97689e-108	epithelial_distance_clipped
227	Il12rb2	0.0240776	5.70638e-07	epithelial_distance_clipped
228	Il13ra1	-0.138266	4.73719e-183	epithelial_distance_clipped
229	Il15	-0.0898843	4.58663e-78	epithelial_distance_clipped
230	Il15ra	-0.0601712	6.83182e-36	epithelial_distance_clipped
231	Il17ra	-0.0728109	8.73047e-52	epithelial_distance_clipped
232	Il17rc	-0.103227	1.75631e-102	epithelial_distance_clipped
233	Il18	-0.0429677	4.36998e-19	epithelial_distance_clipped
234	Il21r	0.0416425	5.07721e-18	epithelial_distance_clipped
235	Il2rb	0.0819963	3.10946e-65	epithelial_distance_clipped
236	Il2rg	0.0803827	9.36065e-63	epithelial_distance_clipped
237	Il4ra	-0.0797876	7.46275e-62	epithelial_distance_clipped
238	Il6st	0.00155034	0.747484	epithelial_distance_clipped
239	Inpp4b	0.0207736	1.5996e-05	epithelial_distance_clipped
240	Irf8	-0.0687477	2.39595e-46	epithelial_distance_clipped
241	Itga1	0.0278685	7.09937e-09	epithelial_distance_clipped
242	Itga3	-0.145411	1.91483e-202	epithelial_distance_clipped
243	Itga4	0.0230612	1.66992e-06	epithelial_distance_clipped
244	Itga6	-0.152885	8.06214e-224	epithelial_distance_clipped
245	Itgad	0.0657652	1.48797e-42	epithelial_distance_clipped
246	Itgae	0.14011	5.85319e-188	epithelial_distance_clipped
247	Itgal	0.0397538	1.47022e-16	epithelial_distance_clipped
248	Itgav	-0.0221712	4.12786e-06	epithelial_distance_clipped
249	Itgax	0.0340725	1.46402e-12	epithelial_distance_clipped
250	Itgb1	-0.111872	3.88485e-120	epithelial_distance_clipped
251	Itgb2	0.0442361	3.89304e-20	epithelial_distance_clipped
252	Itgb4	-0.180092	0	epithelial_distance_clipped
253	Itgb5	-0.107497	5.06316e-111	epithelial_distance_clipped
254	Itgb6	-0.11247	2.06686e-121	epithelial_distance_clipped
255	Itgb7	0.0530287	3.05456e-28	epithelial_distance_clipped
256	Junb	-0.082967	9.50121e-67	epithelial_distance_clipped
257	Klf6	-0.139074	3.41068e-185	epithelial_distance_clipped
258	Krt8	-0.143022	7.57922e-196	epithelial_distance_clipped
259	Lama3	-0.123149	2.40691e-145	epithelial_distance_clipped
260	Lamb1	0.0518635	4.38671e-27	epithelial_distance_clipped
261	Ldlr	-0.106961	6.26885e-110	epithelial_distance_clipped
262	Lgals3	0.00705382	0.142954	epithelial_distance_clipped
263	Ly6c2	0.0159685	0.00091195	epithelial_distance_clipped
264	Lyz1	-0.13125	5.42126e-165	epithelial_distance_clipped
265	Lyz2	-0.0240017	6.19166e-07	epithelial_distance_clipped
266	Mertk	-0.138155	9.33333e-183	epithelial_distance_clipped
267	Mki67	-0.0753355	2.53769e-55	epithelial_distance_clipped
268	Mme	-0.0951015	3.31785e-87	epithelial_distance_clipped
269	Muc2	-0.213193	0	epithelial_distance_clipped
270	Mxd1	-0.0675116	9.37413e-45	epithelial_distance_clipped
271	Nfkbiz	-0.0974906	1.44864e-91	epithelial_distance_clipped
272	Nkg7	0.107565	3.67998e-111	epithelial_distance_clipped
273	Nlrp9b	-0.174819	4.67619e-293	epithelial_distance_clipped
274	Notch1	0.0118753	0.0136546	epithelial_distance_clipped
275	Nt5e	0.0156521	0.00115135	epithelial_distance_clipped
276	Pclaf	-0.0705528	1.0045e-48	epithelial_distance_clipped
277	Pcsk5	-0.174897	2.54978e-293	epithelial_distance_clipped
278	Plac8	0.0372863	9.48994e-15	epithelial_distance_clipped
279	Ptprc	0.138275	4.49336e-183	epithelial_distance_clipped
280	Rgs2	-0.0480749	1.69523e-23	epithelial_distance_clipped
281	Rpl32	0.0988608	4.08167e-94	epithelial_distance_clipped
282	Rps18	0.0302354	3.37689e-10	epithelial_distance_clipped
283	Runx3	0.0525366	9.47978e-28	epithelial_distance_clipped
284	Scin	-0.0581225	1.33942e-33	epithelial_distance_clipped
285	Selenop	-0.0391918	3.88613e-16	epithelial_distance_clipped
286	Slc2a2	-0.0654973	3.19973e-42	epithelial_distance_clipped
287	Slc9a3	-0.204408	0	epithelial_distance_clipped
288	Smco4	-0.0466044	3.54171e-22	epithelial_distance_clipped
289	Sorbs1	-0.0749436	9.1478e-55	epithelial_distance_clipped
290	Srebf2	-0.0146736	0.00230818	epithelial_distance_clipped
291	St3gal6	-0.0151662	0.00163416	epithelial_distance_clipped
292	Stmn1	-0.0408311	2.19645e-17	epithelial_distance_clipped
293	Sytl2	-0.0854144	1.19795e-70	epithelial_distance_clipped
294	Taco1	-0.0303235	3.00122e-10	epithelial_distance_clipped
295	Tcf7	0.0637583	4.271e-40	epithelial_distance_clipped
296	Tcrg-C1	0.19021	0	epithelial_distance_clipped
297	Tcrg-C2	0.153081	2.14341e-224	epithelial_distance_clipped
298	Tcrg-C4	0.120784	7.46688e-140	epithelial_distance_clipped
299	Tgfb1	0.033448	3.70334e-12	epithelial_distance_clipped
300	Tgfbr1	-0.0202368	2.63408e-05	epithelial_distance_clipped
301	Tgfbr2	0.0393531	2.9442e-16	epithelial_distance_clipped
302	Thy1	0.0351194	2.97622e-13	epithelial_distance_clipped
303	Tmem176b	-0.00850611	0.0773138	epithelial_distance_clipped
304	Tnc	0.0327046	1.09398e-11	epithelial_distance_clipped
305	Trbc1	0.0508432	4.31141e-26	epithelial_distance_clipped
306	Txnip	-0.0858027	2.81347e-71	epithelial_distance_clipped
307	Upp1	-0.120213	1.5237e-138	epithelial_distance_clipped
308	Vdr	-0.0877021	2.13833e-74	epithelial_distance_clipped
309	Vim	0.0306637	1.89761e-10	epithelial_distance_clipped
310	Vps37b	-0.0363205	4.51778e-14	epithelial_distance_clipped
311	Xcl1	0.0803453	1.06686e-62	epithelial_distance_clipped
312	Adam15	0.0104436	0.0341734	predicted_longitudinal
313	Adam17	0.00940907	0.0563663	predicted_longitudinal
314	Adam9	0.0390382	2.37631e-15	predicted_longitudinal
315	Adamdec1	0.0308294	4.00927e-10	predicted_longitudinal
316	Aif1	0.0284644	7.75345e-09	predicted_longitudinal
317	Aldh1a1	-0.135866	1.1518e-168	predicted_longitudinal
318	Anxa2	0.0215358	1.25422e-05	predicted_longitudinal
319	Apoe	0.0335014	1.07597e-11	predicted_longitudinal
320	Atp1b1	-0.0630469	1.66935e-37	predicted_longitudinal
321	Axin2	0.0630255	1.76587e-37	predicted_longitudinal
322	Btg1	0.0624041	8.91211e-37	predicted_longitudinal
323	Ccl25	0.0103696	0.0354658	predicted_longitudinal
324	Ccl5	0.0359849	2.87631e-13	predicted_longitudinal
325	Ccr5	0.0667962	6.78655e-42	predicted_longitudinal
326	Ccr9	0.0592766	2.41778e-33	predicted_longitudinal
327	Cd226	0.0347733	1.73678e-12	predicted_longitudinal
328	Cd24a	-0.00522682	0.289144	predicted_longitudinal
329	Cd27	0.0240916	1.02659e-06	predicted_longitudinal
330	Cd274	0.0332329	1.56806e-11	predicted_longitudinal
331	Cd3e	0.0982077	1.11676e-88	predicted_longitudinal
332	Cd44	0.0437433	6.97111e-19	predicted_longitudinal
333	Cd69	0.0205521	3.06761e-05	predicted_longitudinal
334	Cd7	0.0480863	1.71303e-22	predicted_longitudinal
335	Cd74	0.0633853	6.86598e-38	predicted_longitudinal
336	Cd81	-0.0485018	7.42875e-23	predicted_longitudinal
337	Cd8a	0.079893	3.188e-59	predicted_longitudinal
338	Cd8b1	0.0405241	2.0076e-16	predicted_longitudinal
339	Cdh1	0.00828829	0.0927848	predicted_longitudinal
340	Chga	0.0230235	3.01529e-06	predicted_longitudinal
341	Chgb	-0.023504	1.86763e-06	predicted_longitudinal
342	Chn2	0.0207827	2.49586e-05	predicted_longitudinal
343	Clca4a	0.0407724	1.31669e-16	predicted_longitudinal
344	Col1a1	0.0143678	0.0035691	predicted_longitudinal
345	Col3a1	0.0219567	8.45443e-06	predicted_longitudinal
346	Col4a1	0.0276246	2.10283e-08	predicted_longitudinal
347	Crip1	0.0532486	3.20882e-27	predicted_longitudinal
348	Cst7	0.0189122	0.000125195	predicted_longitudinal
349	Ctsb	0.00406877	0.409288	predicted_longitudinal
350	Cx3cl1	0.0423984	7.81849e-18	predicted_longitudinal
351	Cxcr3	0.0369093	7.00776e-14	predicted_longitudinal
352	Cyp2c55	-0.0797985	4.36181e-59	predicted_longitudinal
353	Dll1	-0.0348801	1.48577e-12	predicted_longitudinal
354	Dock10	0.0536431	1.33523e-27	predicted_longitudinal
355	Dpp4	0.0401152	3.99852e-16	predicted_longitudinal
356	Dusp10	0.0118365	0.0163723	predicted_longitudinal
357	Egr1	0.00802659	0.103565	predicted_longitudinal
358	Epcam	0.0281436	1.13894e-08	predicted_longitudinal
359	F11r	0.0143114	0.00370202	predicted_longitudinal
360	Fabp2	-0.177687	6.69723e-289	predicted_longitudinal
361	Fbxo32	0.0489267	3.13736e-23	predicted_longitudinal
362	Flt3l	0.0256147	2.04174e-07	predicted_longitudinal
363	Fos	0.0341061	4.55826e-12	predicted_longitudinal
364	Guca2a	0.128613	3.3206e-151	predicted_longitudinal
365	Gzma	0.0258629	1.5556e-07	predicted_longitudinal
366	Gzmb	0.0636098	3.79748e-38	predicted_longitudinal
367	H2-Ab1	0.101595	8.46445e-95	predicted_longitudinal
368	H2-DMb2	0.0404997	2.09232e-16	predicted_longitudinal
369	Hes1	-0.00030569	0.950568	predicted_longitudinal
370	Hic1	0.0214113	1.40746e-05	predicted_longitudinal
371	Hmgcr	0.0317266	1.22861e-10	predicted_longitudinal
372	Hmgcs1	0.00188745	0.701887	predicted_longitudinal
373	Hs3st1	0.00167358	0.734307	predicted_longitudinal
374	Icosl	0.00783126	0.112242	predicted_longitudinal
375	Id2	0.0580259	5.09629e-32	predicted_longitudinal
376	Ifnar1	0.00229751	0.641262	predicted_longitudinal
377	Ifnar2	0.00666042	0.176778	predicted_longitudinal
378	Ifngr1	0.0295244	2.11352e-09	predicted_longitudinal
379	Ifngr2	0.0276852	1.95857e-08	predicted_longitudinal
380	Ifnlr1	-0.0117282	0.0173805	predicted_longitudinal
381	Ikzf2	0.0573448	2.60896e-31	predicted_longitudinal
382	Il10rb	0.0165824	0.000770674	predicted_longitudinal
383	Il12rb2	0.0198737	5.55958e-05	predicted_longitudinal
384	Il13ra1	-0.00714598	0.147277	predicted_longitudinal
385	Il15	-0.0324947	4.34993e-11	predicted_longitudinal
386	Il15ra	-0.0170561	0.000541745	predicted_longitudinal
387	Il17ra	0.0157107	0.001441	predicted_longitudinal
388	Il17rc	0.0749012	2.97694e-52	predicted_longitudinal
389	Il18	-0.0626927	4.21093e-37	predicted_longitudinal
390	Il21r	0.0427283	4.35073e-18	predicted_longitudinal
391	Il2rb	0.0161475	0.00105698	predicted_longitudinal
392	Il2rg	0.0687038	3.16543e-44	predicted_longitudinal
393	Il4ra	0.0262308	1.03485e-07	predicted_longitudinal
394	Il6st	0.0490086	2.65484e-23	predicted_longitudinal
395	Inpp4b	0.052865	7.48167e-27	predicted_longitudinal
396	Irf8	0.0462728	6.05072e-21	predicted_longitudinal
397	Itga1	0.0372185	4.33588e-14	predicted_longitudinal
398	Itga3	0.00803682	0.103125	predicted_longitudinal
399	Itga4	0.0557593	1.08433e-29	predicted_longitudinal
400	Itga6	0.0432637	1.66471e-18	predicted_longitudinal
401	Itgad	0.051168	2.94395e-25	predicted_longitudinal
402	Itgae	0.0775189	7.49749e-56	predicted_longitudinal
403	Itgal	0.0467967	2.19107e-21	predicted_longitudinal
404	Itgav	0.0401836	3.56522e-16	predicted_longitudinal
405	Itgax	0.0478679	2.65037e-22	predicted_longitudinal
406	Itgb1	0.0463381	5.33485e-21	predicted_longitudinal
407	Itgb2	0.0393392	1.45091e-15	predicted_longitudinal
408	Itgb4	0.0162704	0.000967383	predicted_longitudinal
409	Itgb5	0.0253222	2.80425e-07	predicted_longitudinal
410	Itgb6	0.0218454	9.38991e-06	predicted_longitudinal
411	Itgb7	0.0856727	7.38284e-68	predicted_longitudinal
412	Junb	-0.00737849	0.134557	predicted_longitudinal
413	Klf6	0.0318165	1.08936e-10	predicted_longitudinal
414	Krt8	-0.0119942	0.0149951	predicted_longitudinal
415	Lama3	0.00877553	0.0751243	predicted_longitudinal
416	Lamb1	0.0285569	6.93514e-09	predicted_longitudinal
417	Ldlr	-0.00181538	0.712755	predicted_longitudinal
418	Lgals3	0.0968195	3.12704e-86	predicted_longitudinal
419	Ly6c2	0.0195602	7.27284e-05	predicted_longitudinal
420	Lyz1	-0.0262269	1.03934e-07	predicted_longitudinal
421	Lyz2	-0.00837921	0.0892577	predicted_longitudinal
422	Mertk	-0.016959	0.00058277	predicted_longitudinal
423	Mki67	-0.00618279	0.209887	predicted_longitudinal
424	Mme	-0.0792394	2.76601e-58	predicted_longitudinal
425	Muc2	-0.0034553	0.483469	predicted_longitudinal
426	Mxd1	0.00354694	0.471945	predicted_longitudinal
427	Nfkbiz	0.000788441	0.872964	predicted_longitudinal
428	Nkg7	0.0455293	2.50906e-20	predicted_longitudinal
429	Nlrp9b	0.0129658	0.00854967	predicted_longitudinal
430	Notch1	0.0275108	2.40218e-08	predicted_longitudinal
431	Nt5e	0.0478254	2.88462e-22	predicted_longitudinal
432	Pclaf	-0.00161456	0.743342	predicted_longitudinal
433	Pcsk5	0.0328717	2.59043e-11	predicted_longitudinal
434	Plac8	-0.120878	1.13602e-133	predicted_longitudinal
435	Ptprc	0.100445	1.07192e-92	predicted_longitudinal
436	Rgs2	0.0115179	0.0194965	predicted_longitudinal
437	Rpl32	0.013808	0.0051043	predicted_longitudinal
438	Rps18	-0.00265247	0.590632	predicted_longitudinal
439	Runx3	0.0333222	1.38379e-11	predicted_longitudinal
440	Scin	-0.0359961	2.82779e-13	predicted_longitudinal
441	Selenop	-0.0989181	6.05198e-90	predicted_longitudinal
442	Slc2a2	-0.0812696	3.17515e-61	predicted_longitudinal
443	Slc9a3	-0.0156659	0.00148688	predicted_longitudinal
444	Smco4	0.0362468	1.93474e-13	predicted_longitudinal
445	Sorbs1	0.0483805	9.4875e-23	predicted_longitudinal
446	Srebf2	0.0474934	5.57654e-22	predicted_longitudinal
447	St3gal6	-0.0292369	3.02037e-09	predicted_longitudinal
448	Stmn1	-0.0104136	0.0346927	predicted_longitudinal
449	Sytl2	0.0252638	2.98663e-07	predicted_longitudinal
450	Taco1	-0.0067063	0.173815	predicted_longitudinal
451	Tcf7	0.0341141	4.50603e-12	predicted_longitudinal
452	Tcrg-C1	0.0502212	2.16949e-24	predicted_longitudinal
453	Tcrg-C2	0.0287062	5.78704e-09	predicted_longitudinal
454	Tcrg-C4	0.0337648	7.41457e-12	predicted_longitudinal
455	Tgfb1	0.0148019	0.00268233	predicted_longitudinal
456	Tgfbr1	0.0271448	3.67152e-08	predicted_longitudinal
457	Tgfbr2	0.0544607	2.12507e-28	predicted_longitudinal
458	Thy1	0.0413053	5.2809e-17	predicted_longitudinal
459	Tmem176b	0.0281793	1.09139e-08	predicted_longitudinal
460	Tnc	0.0432579	1.68233e-18	predicted_longitudinal
461	Trbc1	0.0451866	4.79746e-20	predicted_longitudinal
462	Txnip	-0.00594469	0.227976	predicted_longitudinal
463	Upp1	0.0660931	4.72438e-41	predicted_longitudinal
464	Vdr	-0.0244182	7.31789e-07	predicted_longitudinal
465	Vim	0.0297124	1.67051e-09	predicted_longitudinal
466	Vps37b	-0.012792	0.00947797	predicted_longitudinal
467	Xcl1	-0.0116967	0.0176843	predicted_longitudinal

## Sheet: Enterocyte_2
	gene	rho	p	var
0	Adam9	-0.118024	0	crypt_villi_axis
1	Aldh1a1	-0.375272	0	crypt_villi_axis
2	Anxa2	-0.0393593	2.06047e-57	crypt_villi_axis
3	Atp1b1	-0.273491	0	crypt_villi_axis
4	Axin2	-0.00484187	0.0495459	crypt_villi_axis
5	Btg1	-0.126294	0	crypt_villi_axis
6	Ccl25	-0.357689	0	crypt_villi_axis
7	Cd24a	-0.0670431	3.45557e-163	crypt_villi_axis
8	Cd74	-0.00869312	0.000421926	crypt_villi_axis
9	Cd81	-0.169166	0	crypt_villi_axis
10	Cdh1	-0.0751973	6.97939e-205	crypt_villi_axis
11	Chn2	-0.070357	1.495e-179	crypt_villi_axis
12	Clca4a	0.252409	0	crypt_villi_axis
13	Crip1	-0.0264022	9.08152e-27	crypt_villi_axis
14	Ctsb	-0.141399	0	crypt_villi_axis
15	Cx3cl1	-0.117698	0	crypt_villi_axis
16	Cyp2c55	-0.0452462	2.68828e-75	crypt_villi_axis
17	Dll1	-0.0905243	2.47952e-296	crypt_villi_axis
18	Dpp4	-0.0410861	2.11338e-62	crypt_villi_axis
19	Epcam	0.149873	0	crypt_villi_axis
20	F11r	-0.112164	0	crypt_villi_axis
21	Fabp2	0.195612	0	crypt_villi_axis
22	Fer1l6	-0.0383766	1.14276e-54	crypt_villi_axis
23	Fos	0.0961082	0	crypt_villi_axis
24	Guca2a	-0.103799	0	crypt_villi_axis
25	H2-Ab1	-0.00901594	0.000255266	crypt_villi_axis
26	Hepacam2	-0.0967318	0	crypt_villi_axis
27	Hmgcr	-0.140643	0	crypt_villi_axis
28	Hmgcs1	-0.168147	0	crypt_villi_axis
29	Id2	-0.0334183	7.08986e-42	crypt_villi_axis
30	Ifnar1	-0.129142	0	crypt_villi_axis
31	Ifnar2	-0.0394838	9.15056e-58	crypt_villi_axis
32	Ifngr1	-0.119583	0	crypt_villi_axis
33	Ifngr2	-0.071463	3.43873e-185	crypt_villi_axis
34	Ifnlr1	-0.0504791	2.79742e-93	crypt_villi_axis
35	Il10rb	-0.148658	0	crypt_villi_axis
36	Il13ra1	0.039492	8.67042e-58	crypt_villi_axis
37	Il15	-0.0158445	1.30224e-10	crypt_villi_axis
38	Il17ra	-0.0571761	3.65408e-119	crypt_villi_axis
39	Il17rc	-0.131311	0	crypt_villi_axis
40	Il18	-0.341782	0	crypt_villi_axis
41	Il4ra	-0.055212	3.0785e-111	crypt_villi_axis
42	Il6st	-0.0500028	1.46137e-91	crypt_villi_axis
43	Irf8	-0.175241	0	crypt_villi_axis
44	Itga3	-0.129894	0	crypt_villi_axis
45	Itga6	0.0062522	0.0112158	crypt_villi_axis
46	Itgav	-0.00794818	0.00126494	crypt_villi_axis
47	Itgb1	-0.114423	0	crypt_villi_axis
48	Itgb4	-0.141701	0	crypt_villi_axis
49	Itgb5	0.0292184	2.0648e-32	crypt_villi_axis
50	Junb	0.0333908	8.25035e-42	crypt_villi_axis
51	Klf6	-0.00765763	0.0018966	crypt_villi_axis
52	Krt8	0.107624	0	crypt_villi_axis
53	Ldlr	-0.14815	0	crypt_villi_axis
54	Lgals3	0.204499	0	crypt_villi_axis
55	Lyz1	-0.0404858	1.2119e-60	crypt_villi_axis
56	Mertk	-0.13912	0	crypt_villi_axis
57	Mme	-0.0885277	1.8953e-283	crypt_villi_axis
58	Muc2	-0.0697808	1.1942e-176	crypt_villi_axis
59	Mxd1	0.201902	0	crypt_villi_axis
60	Nfkbiz	-0.160392	0	crypt_villi_axis
61	Nlrp9b	-0.0137531	2.42638e-08	crypt_villi_axis
62	Pcsk5	-0.21592	0	crypt_villi_axis
63	Plac8	-0.283506	0	crypt_villi_axis
64	Rgs2	-0.0868491	7.66089e-273	crypt_villi_axis
65	Rpl32	-0.333321	0	crypt_villi_axis
66	Rps18	-0.286435	0	crypt_villi_axis
67	Scin	-0.250718	0	crypt_villi_axis
68	Selenop	0.630343	0	crypt_villi_axis
69	Slc2a2	-0.186606	0	crypt_villi_axis
70	Slc9a3	-0.155266	0	crypt_villi_axis
71	Smco4	-0.0662106	3.34522e-159	crypt_villi_axis
72	Sorbs1	0.0126548	2.85227e-07	crypt_villi_axis
73	Srebf2	-0.158516	0	crypt_villi_axis
74	St3gal6	-0.119112	0	crypt_villi_axis
75	Sytl2	-0.0462089	1.85563e-78	crypt_villi_axis
76	Taco1	-0.100841	0	crypt_villi_axis
77	Tgfbr1	-0.0430853	1.91614e-68	crypt_villi_axis
78	Tmem176b	-0.17798	0	crypt_villi_axis
79	Txnip	-0.142729	0	crypt_villi_axis
80	Upp1	-0.0507999	1.90705e-94	crypt_villi_axis
81	Vdr	-0.146215	0	crypt_villi_axis
82	Vps37b	-0.0144088	5.08201e-09	crypt_villi_axis
83	Adam9	-0.0477778	9.44261e-84	epithelial_distance_clipped
84	Aldh1a1	0.141295	0	epithelial_distance_clipped
85	Anxa2	0.0502419	2.01537e-92	epithelial_distance_clipped
86	Atp1b1	-0.0287674	1.80533e-31	epithelial_distance_clipped
87	Axin2	-0.0340364	2.24641e-43	epithelial_distance_clipped
88	Btg1	-0.0709715	1.13011e-182	epithelial_distance_clipped
89	Ccl25	-0.0423631	3.15044e-66	epithelial_distance_clipped
90	Cd24a	-0.00928864	0.000164868	epithelial_distance_clipped
91	Cd74	-0.224607	0	epithelial_distance_clipped
92	Cd81	-0.0204284	1.16546e-16	epithelial_distance_clipped
93	Cdh1	-0.110229	0	epithelial_distance_clipped
94	Chn2	-0.0349255	1.40463e-45	epithelial_distance_clipped
95	Clca4a	-0.0956485	0	epithelial_distance_clipped
96	Crip1	-0.0427081	2.78337e-67	epithelial_distance_clipped
97	Ctsb	-0.0670022	5.43903e-163	epithelial_distance_clipped
98	Cx3cl1	-0.125566	0	epithelial_distance_clipped
99	Cyp2c55	0.0285237	5.74805e-31	epithelial_distance_clipped
100	Dll1	-0.0723502	8.89957e-190	epithelial_distance_clipped
101	Dpp4	-0.125734	0	epithelial_distance_clipped
102	Epcam	-0.084627	4.05149e-259	epithelial_distance_clipped
103	F11r	-0.108863	0	epithelial_distance_clipped
104	Fabp2	0.166646	0	epithelial_distance_clipped
105	Fer1l6	-0.10296	0	epithelial_distance_clipped
106	Fos	-0.0323585	2.27639e-39	epithelial_distance_clipped
107	Guca2a	-0.0930206	0	epithelial_distance_clipped
108	H2-Ab1	-0.219091	0	epithelial_distance_clipped
109	Hepacam2	-0.113691	0	epithelial_distance_clipped
110	Hmgcr	-0.130203	0	epithelial_distance_clipped
111	Hmgcs1	-0.0969646	0	epithelial_distance_clipped
112	Id2	0.00122804	0.618422	epithelial_distance_clipped
113	Ifnar1	-0.0514994	5.14506e-97	epithelial_distance_clipped
114	Ifnar2	-0.0411454	1.41224e-62	epithelial_distance_clipped
115	Ifngr1	-0.10424	0	epithelial_distance_clipped
116	Ifngr2	-0.0431096	1.61186e-68	epithelial_distance_clipped
117	Ifnlr1	-0.083746	8.88953e-254	epithelial_distance_clipped
118	Il10rb	-0.0839785	3.50607e-255	epithelial_distance_clipped
119	Il13ra1	-0.0958135	0	epithelial_distance_clipped
120	Il15	-0.0410112	3.51396e-62	epithelial_distance_clipped
121	Il17ra	-0.0598008	3.44901e-130	epithelial_distance_clipped
122	Il17rc	-0.0828542	1.98726e-248	epithelial_distance_clipped
123	Il18	-0.0182943	1.16472e-13	epithelial_distance_clipped
124	Il4ra	-0.0823588	1.75777e-245	epithelial_distance_clipped
125	Il6st	-0.0558832	6.47173e-114	epithelial_distance_clipped
126	Irf8	-0.0902303	2.03907e-294	epithelial_distance_clipped
127	Itga3	-0.109563	0	epithelial_distance_clipped
128	Itga6	-0.133819	0	epithelial_distance_clipped
129	Itgav	-0.054987	2.38956e-110	epithelial_distance_clipped
130	Itgb1	-0.092129	6.72613e-307	epithelial_distance_clipped
131	Itgb4	-0.0805039	1.3139e-234	epithelial_distance_clipped
132	Itgb5	-0.045424	7.09058e-76	epithelial_distance_clipped
133	Junb	-0.0478925	3.80987e-84	epithelial_distance_clipped
134	Klf6	-0.0932757	0	epithelial_distance_clipped
135	Krt8	-0.0838007	4.16014e-254	epithelial_distance_clipped
136	Ldlr	-0.112831	0	epithelial_distance_clipped
137	Lgals3	-0.0162937	3.86623e-11	epithelial_distance_clipped
138	Lyz1	-0.0160485	7.53254e-11	epithelial_distance_clipped
139	Mertk	-0.0770022	9.19181e-215	epithelial_distance_clipped
140	Mme	-0.0600709	2.37073e-131	epithelial_distance_clipped
141	Muc2	-0.106255	0	epithelial_distance_clipped
142	Mxd1	-0.0328471	1.62749e-40	epithelial_distance_clipped
143	Nfkbiz	-0.0816249	3.77595e-241	epithelial_distance_clipped
144	Nlrp9b	-0.113617	0	epithelial_distance_clipped
145	Pcsk5	-0.0934942	0	epithelial_distance_clipped
146	Plac8	0.1542	0	epithelial_distance_clipped
147	Rgs2	-0.0751672	1.01519e-204	epithelial_distance_clipped
148	Rpl32	0.0105137	2.0039e-05	epithelial_distance_clipped
149	Rps18	0.0234301	2.00997e-21	epithelial_distance_clipped
150	Scin	0.000903703	0.713962	epithelial_distance_clipped
151	Selenop	0.164483	0	epithelial_distance_clipped
152	Slc2a2	-0.0362939	4.41779e-49	epithelial_distance_clipped
153	Slc9a3	-0.124301	0	epithelial_distance_clipped
154	Smco4	-0.0559815	2.60667e-114	epithelial_distance_clipped
155	Sorbs1	-0.0789644	8.97282e-226	epithelial_distance_clipped
156	Srebf2	-0.0953464	0	epithelial_distance_clipped
157	St3gal6	-0.0392483	4.23906e-57	epithelial_distance_clipped
158	Sytl2	-0.123443	0	epithelial_distance_clipped
159	Taco1	-0.004124	0.094388	epithelial_distance_clipped
160	Tgfbr1	-0.0318122	4.15132e-38	epithelial_distance_clipped
161	Tmem176b	0.0259336	6.96045e-26	epithelial_distance_clipped
162	Txnip	-0.0832932	4.70558e-251	epithelial_distance_clipped
163	Upp1	-0.0959659	0	epithelial_distance_clipped
164	Vdr	-0.0279563	8.19722e-30	epithelial_distance_clipped
165	Vps37b	-0.0464441	3.06279e-79	epithelial_distance_clipped
166	Adam9	0.0454773	4.809e-72	predicted_longitudinal
167	Aldh1a1	-0.170097	0	predicted_longitudinal
168	Anxa2	0.0248726	9.83456e-23	predicted_longitudinal
169	Atp1b1	-0.112125	0	predicted_longitudinal
170	Axin2	0.143231	0	predicted_longitudinal
171	Btg1	0.0540336	5.78035e-101	predicted_longitudinal
172	Ccl25	0.0206889	3.28059e-16	predicted_longitudinal
173	Cd24a	-0.00681497	0.0071773	predicted_longitudinal
174	Cd74	-0.00718879	0.00456853	predicted_longitudinal
175	Cd81	-0.0472516	1.24037e-77	predicted_longitudinal
176	Cdh1	0.051626	2.52608e-92	predicted_longitudinal
177	Chn2	0.0263201	2.90329e-25	predicted_longitudinal
178	Clca4a	0.0460589	7.47998e-74	predicted_longitudinal
179	Crip1	0.0837591	2.9002e-240	predicted_longitudinal
180	Ctsb	-0.0184913	2.9789e-13	predicted_longitudinal
181	Cx3cl1	0.0752107	5.31839e-194	predicted_longitudinal
182	Cyp2c55	-0.10528	0	predicted_longitudinal
183	Dll1	0.0407559	3.2665e-58	predicted_longitudinal
184	Dpp4	0.117687	0	predicted_longitudinal
185	Epcam	0.00807108	0.00145228	predicted_longitudinal
186	F11r	0.072515	1.87493e-180	predicted_longitudinal
187	Fabp2	-0.114966	0	predicted_longitudinal
188	Fer1l6	0.0822316	1.25441e-231	predicted_longitudinal
189	Fos	0.0670263	2.07273e-154	predicted_longitudinal
190	Guca2a	0.236715	0	predicted_longitudinal
191	H2-Ab1	0.0239635	3.23461e-21	predicted_longitudinal
192	Hepacam2	0.0999724	0	predicted_longitudinal
193	Hmgcr	0.0844202	4.73015e-244	predicted_longitudinal
194	Hmgcs1	0.0861429	4.61251e-254	predicted_longitudinal
195	Id2	0.0654009	4.2985e-147	predicted_longitudinal
196	Ifnar1	0.0363447	1.18587e-46	predicted_longitudinal
197	Ifnar2	0.0108551	1.84884e-05	predicted_longitudinal
198	Ifngr1	0.0402456	8.29467e-57	predicted_longitudinal
199	Ifngr2	0.0395992	4.70653e-55	predicted_longitudinal
200	Ifnlr1	0.0652093	3.0491e-146	predicted_longitudinal
201	Il10rb	0.0545822	5.46887e-103	predicted_longitudinal
202	Il13ra1	0.0106731	2.54667e-05	predicted_longitudinal
203	Il15	0.0116961	3.94577e-06	predicted_longitudinal
204	Il17ra	0.0353089	3.96213e-44	predicted_longitudinal
205	Il17rc	0.132889	0	predicted_longitudinal
206	Il18	-0.0150804	2.68958e-09	predicted_longitudinal
207	Il4ra	0.0638434	2.98491e-140	predicted_longitudinal
208	Il6st	0.0446798	1.33253e-69	predicted_longitudinal
209	Irf8	0.0665088	4.63213e-152	predicted_longitudinal
210	Itga3	0.0476056	8.97731e-79	predicted_longitudinal
211	Itga6	0.0875441	2.34228e-262	predicted_longitudinal
212	Itgav	0.0521948	2.49436e-94	predicted_longitudinal
213	Itgb1	0.0516366	2.31959e-92	predicted_longitudinal
214	Itgb4	0.0924771	1.23116e-292	predicted_longitudinal
215	Itgb5	0.0677561	9.39163e-158	predicted_longitudinal
216	Junb	0.0540354	5.6968e-101	predicted_longitudinal
217	Klf6	0.113954	0	predicted_longitudinal
218	Krt8	-0.022084	2.9566e-18	predicted_longitudinal
219	Ldlr	0.0585052	4.64886e-118	predicted_longitudinal
220	Lgals3	0.0538627	2.44512e-100	predicted_longitudinal
221	Lyz1	-0.0280882	1.51992e-28	predicted_longitudinal
222	Mertk	0.0256639	4.23878e-24	predicted_longitudinal
223	Mme	-0.0937406	1.15723e-300	predicted_longitudinal
224	Muc2	0.0796358	2.54207e-217	predicted_longitudinal
225	Mxd1	-0.00984065	0.000103522	predicted_longitudinal
226	Nfkbiz	0.0300265	2.20465e-32	predicted_longitudinal
227	Nlrp9b	0.10772	0	predicted_longitudinal
228	Pcsk5	0.101253	0	predicted_longitudinal
229	Plac8	-0.165158	0	predicted_longitudinal
230	Rgs2	0.100206	0	predicted_longitudinal
231	Rpl32	0.0351716	8.45515e-44	predicted_longitudinal
232	Rps18	0.0409443	9.79794e-59	predicted_longitudinal
233	Scin	0.028241	7.73152e-29	predicted_longitudinal
234	Selenop	-0.0576571	1.0339e-114	predicted_longitudinal
235	Slc2a2	-0.0623328	8.95875e-134	predicted_longitudinal
236	Slc9a3	0.000365217	0.88544	predicted_longitudinal
237	Smco4	0.0515577	4.38427e-92	predicted_longitudinal
238	Sorbs1	0.0787852	9.8265e-213	predicted_longitudinal
239	Srebf2	0.0696183	1.88231e-166	predicted_longitudinal
240	St3gal6	-0.0107758	2.12715e-05	predicted_longitudinal
241	Sytl2	0.0986696	0	predicted_longitudinal
242	Taco1	0.00153619	0.5445	predicted_longitudinal
243	Tgfbr1	0.0504205	3.80893e-88	predicted_longitudinal
244	Tmem176b	0.0230653	9.00207e-20	predicted_longitudinal
245	Txnip	0.0291093	1.55261e-30	predicted_longitudinal
246	Upp1	0.058199	7.61315e-117	predicted_longitudinal
247	Vdr	-0.0207752	2.47286e-16	predicted_longitudinal
248	Vps37b	0.0239861	2.97062e-21	predicted_longitudinal

## Sheet: Macrophage
	gene	rho	p	var
0	Acta2	-0.0745034	2.69687e-64	crypt_villi_axis
1	Adam15	-0.0234183	1.06713e-07	crypt_villi_axis
2	Adam17	0.0101322	0.0214881	crypt_villi_axis
3	Adam9	-0.00881192	0.0455354	crypt_villi_axis
4	Adamdec1	0.0681981	3.81868e-54	crypt_villi_axis
5	Adgre1	-0.0702257	2.60507e-57	crypt_villi_axis
6	Aif1	0.0990707	1.8016e-112	crypt_villi_axis
7	Aldh1a1	0.00625105	0.156037	crypt_villi_axis
8	Anxa2	0.0582717	5.54779e-40	crypt_villi_axis
9	Apoe	0.0511819	3.18533e-31	crypt_villi_axis
10	Atp1b1	-0.106072	9.90299e-129	crypt_villi_axis
11	Btg1	-0.015254	0.000536765	crypt_villi_axis
12	Ccl11	-0.285801	0	crypt_villi_axis
13	Ccl25	-0.0804515	1.06933e-74	crypt_villi_axis
14	Ccl5	0.0598874	3.89154e-42	crypt_villi_axis
15	Ccr5	-0.150838	1.03392e-259	crypt_villi_axis
16	Cd24a	-0.106601	5.26435e-130	crypt_villi_axis
17	Cd274	0.0600384	2.43114e-42	crypt_villi_axis
18	Cd34	-0.0227009	2.57649e-07	crypt_villi_axis
19	Cd3e	0.0318049	5.23214e-13	crypt_villi_axis
20	Cd4	0.167759	0	crypt_villi_axis
21	Cd44	-0.0900619	3.32608e-93	crypt_villi_axis
22	Cd74	0.000496812	0.910238	crypt_villi_axis
23	Cd79a	-0.0863505	8.29182e-86	crypt_villi_axis
24	Cd80	0.0114945	0.00909513	crypt_villi_axis
25	Cd81	-0.0069539	0.11456	crypt_villi_axis
26	Cd83	-0.0378552	8.44762e-18	crypt_villi_axis
27	Cd86	-0.00755141	0.0865986	crypt_villi_axis
28	Cd8a	0.0532207	1.25824e-33	crypt_villi_axis
29	Clca4a	0.154937	4.47852e-274	crypt_villi_axis
30	Clec1b	0.128278	7.99828e-188	crypt_villi_axis
31	Clec9a	0.020617	2.88306e-06	crypt_villi_axis
32	Col18a1	0.142326	3.60504e-231	crypt_villi_axis
33	Col1a1	-0.061818	8.69539e-45	crypt_villi_axis
34	Col3a1	0.0300338	9.30081e-12	crypt_villi_axis
35	Col4a1	0.0494863	2.69834e-29	crypt_villi_axis
36	Csf1r	0.173051	0	crypt_villi_axis
37	Ctsb	0.0674785	4.82283e-53	crypt_villi_axis
38	Cx3cr1	-0.0136361	0.00197137	crypt_villi_axis
39	Cxcl10	0.032937	7.64823e-14	crypt_villi_axis
40	Cxcl12	-0.172908	0	crypt_villi_axis
41	Cxcl9	0.146444	9.21035e-245	crypt_villi_axis
42	Cybb	-0.0209371	2.01761e-06	crypt_villi_axis
43	Dlc1	0.000890795	0.839805	crypt_villi_axis
44	Dock10	-0.0356985	5.34315e-16	crypt_villi_axis
45	Dpp4	0.0276979	3.24652e-10	crypt_villi_axis
46	E2f1	-0.0264857	1.84054e-09	crypt_villi_axis
47	Epcam	-0.0167294	0.000146708	crypt_villi_axis
48	F11r	0.0269574	9.4525e-10	crypt_villi_axis
49	Fabp2	0.282345	0	crypt_villi_axis
50	Fbxo32	0.0124501	0.00472317	crypt_villi_axis
51	Fcgr4	-0.00295219	0.502905	crypt_villi_axis
52	Flt3l	-0.0263144	2.33778e-09	crypt_villi_axis
53	Fn1	-0.00943175	0.0323275	crypt_villi_axis
54	Gzma	0.0974647	6.71007e-109	crypt_villi_axis
55	Gzmb	0.0423648	6.71905e-22	crypt_villi_axis
56	H2-Ab1	-0.0205026	3.27092e-06	crypt_villi_axis
57	H2-DMb2	0.0125716	0.00433222	crypt_villi_axis
58	Hdac9	-0.0728089	1.76737e-61	crypt_villi_axis
59	Hebp1	0.0695529	2.9967e-56	crypt_villi_axis
60	Hes1	-0.00640307	0.146217	crypt_villi_axis
61	Hic1	0.00645714	0.14284	crypt_villi_axis
62	Hmgcr	0.0186657	2.27478e-05	crypt_villi_axis
63	Hmgcs1	0.0580323	1.14358e-39	crypt_villi_axis
64	Icam1	-0.0130231	0.00312284	crypt_villi_axis
65	Icosl	-0.0330764	6.00901e-14	crypt_villi_axis
66	Id2	0.0148985	0.000722192	crypt_villi_axis
67	Ifitm2	-0.03065	3.47929e-12	crypt_villi_axis
68	Ifnar1	-0.0456006	4.04528e-25	crypt_villi_axis
69	Ifnar2	-0.0572013	1.37641e-38	crypt_villi_axis
70	Ifngr1	-0.0304596	4.72419e-12	crypt_villi_axis
71	Ifngr2	-0.00137612	0.754832	crypt_villi_axis
72	Igfbp4	-0.0657837	1.70219e-50	crypt_villi_axis
73	Il10ra	-0.0251347	1.16634e-08	crypt_villi_axis
74	Il10rb	-0.034652	3.66967e-15	crypt_villi_axis
75	Il13ra1	0.0228281	2.20795e-07	crypt_villi_axis
76	Il15	-0.00433138	0.325657	crypt_villi_axis
77	Il17rc	-0.0315255	8.32692e-13	crypt_villi_axis
78	Il18	-0.00849252	0.0539557	crypt_villi_axis
79	Il1b	0.0637848	1.42082e-47	crypt_villi_axis
80	Il2rg	-0.0545315	3.2014e-35	crypt_villi_axis
81	Il4ra	0.0380318	5.95277e-18	crypt_villi_axis
82	Il6ra	-0.0315194	8.41137e-13	crypt_villi_axis
83	Il6st	0.0277974	2.80651e-10	crypt_villi_axis
84	Inpp4b	-0.026888	1.04329e-09	crypt_villi_axis
85	Irf8	0.0158681	0.00031689	crypt_villi_axis
86	Itga1	0.0107141	0.0150422	crypt_villi_axis
87	Itga4	-0.0522179	1.96555e-32	crypt_villi_axis
88	Itga6	-0.0410928	1.06984e-20	crypt_villi_axis
89	Itga8	0.0808898	1.70151e-75	crypt_villi_axis
90	Itga9	0.0316023	7.33164e-13	crypt_villi_axis
91	Itgal	-0.00905422	0.0399117	crypt_villi_axis
92	Itgav	0.0480741	9.72198e-28	crypt_villi_axis
93	Itgax	0.0959627	1.29671e-105	crypt_villi_axis
94	Itgb1	-0.00866345	0.0493008	crypt_villi_axis
95	Itgb2	0.0169471	0.000120072	crypt_villi_axis
96	Itgb3	0.047522	3.83834e-27	crypt_villi_axis
97	Itgb5	0.0289784	4.79136e-11	crypt_villi_axis
98	Itgb7	-0.0741185	1.19225e-63	crypt_villi_axis
99	Jam2	0.0249645	1.46237e-08	crypt_villi_axis
100	Junb	0.0398155	1.58566e-19	crypt_villi_axis
101	Klf2	-0.0446725	3.58476e-24	crypt_villi_axis
102	Klf6	-0.0053025	0.22887	crypt_villi_axis
103	Krt8	-0.0139468	0.0015507	crypt_villi_axis
104	Lamb1	0.052924	2.85288e-33	crypt_villi_axis
105	Ldlr	0.0545352	3.16798e-35	crypt_villi_axis
106	Lgals3	0.130819	2.56259e-195	crypt_villi_axis
107	Ly6c2	-0.0614715	2.63765e-44	crypt_villi_axis
108	Lyz1	-0.211677	0	crypt_villi_axis
109	Lyz2	-0.189087	0	crypt_villi_axis
110	Mctp1	-0.0719638	4.24324e-60	crypt_villi_axis
111	Mertk	0.0770845	1.03731e-68	crypt_villi_axis
112	Mki67	-0.13692	6.16357e-214	crypt_villi_axis
113	Mme	0.0489629	1.03106e-28	crypt_villi_axis
114	Muc2	-0.0336843	2.07409e-14	crypt_villi_axis
115	Mxd1	0.109644	1.8275e-137	crypt_villi_axis
116	Ncam1	-0.0305572	4.03987e-12	crypt_villi_axis
117	Nfkbiz	-0.0705467	8.05424e-58	crypt_villi_axis
118	Notch1	0.0239709	5.31717e-08	crypt_villi_axis
119	Notch2	-0.028276	1.38271e-10	crypt_villi_axis
120	Npnt	0.028509	9.75529e-11	crypt_villi_axis
121	Nupr1	0.00856671	0.051892	crypt_villi_axis
122	Pclaf	-0.104578	3.63033e-125	crypt_villi_axis
123	Pcsk5	-0.067748	1.87121e-53	crypt_villi_axis
124	Pdcd1lg2	0.109866	5.13721e-138	crypt_villi_axis
125	Pdgfra	0.0221874	4.76683e-07	crypt_villi_axis
126	Pdgfrb	0.0969061	1.13468e-107	crypt_villi_axis
127	Pdzrn3	0.0189915	1.63238e-05	crypt_villi_axis
128	Pecam1	0.102454	3.46012e-120	crypt_villi_axis
129	Plac8	-0.0469422	1.59693e-26	crypt_villi_axis
130	Prex2	0.0366441	8.93009e-17	crypt_villi_axis
131	Ptprc	0.017307	8.57763e-05	crypt_villi_axis
132	Rbms1	0.0143695	0.0011104	crypt_villi_axis
133	Rbms3	0.00966404	0.0283035	crypt_villi_axis
134	Rgs2	0.0426732	3.39182e-22	crypt_villi_axis
135	Rora	0.00980514	0.0260763	crypt_villi_axis
136	Rpl32	-0.167328	0	crypt_villi_axis
137	Rps18	-0.105422	3.57372e-127	crypt_villi_axis
138	Runx3	0.00545417	0.21583	crypt_villi_axis
139	Selenop	0.186563	0	crypt_villi_axis
140	Slamf6	-0.0319361	4.20099e-13	crypt_villi_axis
141	Sorbs1	0.0162874	0.000218812	crypt_villi_axis
142	Srebf2	-0.00352368	0.423936	crypt_villi_axis
143	St3gal6	-0.0699468	7.18964e-57	crypt_villi_axis
144	Stmn1	-0.11728	4.03343e-157	crypt_villi_axis
145	Synpo2	0.0343191	6.69496e-15	crypt_villi_axis
146	Tgfb1	0.040706	2.44185e-20	crypt_villi_axis
147	Tgfbr1	-0.00267865	0.543287	crypt_villi_axis
148	Tgfbr2	-0.0441252	1.27129e-23	crypt_villi_axis
149	Thy1	-0.0126446	0.00411159	crypt_villi_axis
150	Tmem176b	-0.0536107	4.25978e-34	crypt_villi_axis
151	Tnc	0.0997554	5.19252e-114	crypt_villi_axis
152	Top2a	-0.144972	7.40647e-240	crypt_villi_axis
153	Txnip	-0.0459191	1.89376e-25	crypt_villi_axis
154	Vcam1	-0.000641791	0.884207	crypt_villi_axis
155	Vdr	-0.0706384	5.75346e-58	crypt_villi_axis
156	Vim	-0.0751962	1.82251e-65	crypt_villi_axis
157	Vps37b	0.072697	2.69791e-61	crypt_villi_axis
158	Vwf	0.0494124	3.26324e-29	crypt_villi_axis
159	Zdhhc14	0.0281931	1.56443e-10	crypt_villi_axis
160	Acta2	0.0238772	5.99093e-08	epithelial_distance_clipped
161	Adam15	-0.00833886	0.0584484	epithelial_distance_clipped
162	Adam17	0.00399569	0.364554	epithelial_distance_clipped
163	Adam9	0.00375512	0.394142	epithelial_distance_clipped
164	Adamdec1	-0.0328324	9.16117e-14	epithelial_distance_clipped
165	Adgre1	-0.0269306	9.82023e-10	epithelial_distance_clipped
166	Aif1	-0.00714097	0.105129	epithelial_distance_clipped
167	Aldh1a1	-0.0245527	2.51212e-08	epithelial_distance_clipped
168	Anxa2	-0.0431442	1.1829e-22	epithelial_distance_clipped
169	Apoe	0.0272187	6.50309e-10	epithelial_distance_clipped
170	Atp1b1	-0.0964114	1.36968e-106	epithelial_distance_clipped
171	Btg1	-0.00536101	0.223776	epithelial_distance_clipped
172	Ccl11	-0.0756119	3.57524e-66	epithelial_distance_clipped
173	Ccl25	-0.073782	4.3447e-63	epithelial_distance_clipped
174	Ccl5	0.020882	2.1462e-06	epithelial_distance_clipped
175	Ccr5	-0.0561548	3.00233e-37	epithelial_distance_clipped
176	Cd24a	-0.0187272	2.13748e-05	epithelial_distance_clipped
177	Cd274	0.0149924	0.000668135	epithelial_distance_clipped
178	Cd34	-0.0433084	8.17084e-23	epithelial_distance_clipped
179	Cd3e	0.0212591	1.40179e-06	epithelial_distance_clipped
180	Cd4	0.0124419	0.00475076	epithelial_distance_clipped
181	Cd44	0.0120071	0.0064342	epithelial_distance_clipped
182	Cd74	-0.0489651	1.02504e-28	epithelial_distance_clipped
183	Cd79a	0.114563	5.66738e-150	epithelial_distance_clipped
184	Cd80	-0.00106776	0.808547	epithelial_distance_clipped
185	Cd81	-0.0151372	0.000592137	epithelial_distance_clipped
186	Cd83	-0.0299067	1.13644e-11	epithelial_distance_clipped
187	Cd86	0.0112743	0.0105127	epithelial_distance_clipped
188	Cd8a	0.00035658	0.935508	epithelial_distance_clipped
189	Clca4a	-0.0406202	2.92958e-20	epithelial_distance_clipped
190	Clec1b	-0.030055	8.994e-12	epithelial_distance_clipped
191	Clec9a	-0.00542065	0.218666	epithelial_distance_clipped
192	Col18a1	0.0658563	1.32789e-50	epithelial_distance_clipped
193	Col1a1	-0.0128221	0.00361695	epithelial_distance_clipped
194	Col3a1	0.0542244	7.62781e-35	epithelial_distance_clipped
195	Col4a1	0.0346578	3.63093e-15	epithelial_distance_clipped
196	Csf1r	0.0335009	2.86486e-14	epithelial_distance_clipped
197	Ctsb	0.0326077	1.34708e-13	epithelial_distance_clipped
198	Cx3cr1	-0.0154844	0.000441434	epithelial_distance_clipped
199	Cxcl10	0.0476772	2.61364e-27	epithelial_distance_clipped
200	Cxcl12	0.00321369	0.465839	epithelial_distance_clipped
201	Cxcl9	0.0852123	1.33109e-83	epithelial_distance_clipped
202	Cybb	-0.0117729	0.0075478	epithelial_distance_clipped
203	Dlc1	-0.0266929	1.37538e-09	epithelial_distance_clipped
204	Dock10	0.00858682	0.0513443	epithelial_distance_clipped
205	Dpp4	-0.0157337	0.000356189	epithelial_distance_clipped
206	E2f1	-0.014273	0.00119924	epithelial_distance_clipped
207	Epcam	-0.0983112	8.95209e-111	epithelial_distance_clipped
208	F11r	-0.0290199	4.49702e-11	epithelial_distance_clipped
209	Fabp2	0.0337973	1.69856e-14	epithelial_distance_clipped
210	Fbxo32	0.00535917	0.223934	epithelial_distance_clipped
211	Fcgr4	-0.0253733	8.47402e-09	epithelial_distance_clipped
212	Flt3l	0.0460798	1.28865e-25	epithelial_distance_clipped
213	Fn1	0.0373671	2.20507e-17	epithelial_distance_clipped
214	Gzma	0.00170029	0.699617	epithelial_distance_clipped
215	Gzmb	0.00758126	0.0853605	epithelial_distance_clipped
216	H2-Ab1	0.0206698	2.71911e-06	epithelial_distance_clipped
217	H2-DMb2	-0.0118437	0.00719419	epithelial_distance_clipped
218	Hdac9	-0.00220572	0.616701	epithelial_distance_clipped
219	Hebp1	0.00996343	0.0237594	epithelial_distance_clipped
220	Hes1	-0.0180063	4.3812e-05	epithelial_distance_clipped
221	Hic1	-0.0026997	0.540122	epithelial_distance_clipped
222	Hmgcr	0.00399055	0.365171	epithelial_distance_clipped
223	Hmgcs1	-0.0159077	0.000306125	epithelial_distance_clipped
224	Icam1	0.0104072	0.0181913	epithelial_distance_clipped
225	Icosl	0.00220129	0.617408	epithelial_distance_clipped
226	Id2	0.0236714	7.77148e-08	epithelial_distance_clipped
227	Ifitm2	-0.0165406	0.000174226	epithelial_distance_clipped
228	Ifnar1	-0.0233898	1.10566e-07	epithelial_distance_clipped
229	Ifnar2	0.0128697	0.00349402	epithelial_distance_clipped
230	Ifngr1	0.0162322	0.000229863	epithelial_distance_clipped
231	Ifngr2	-0.0182475	3.45598e-05	epithelial_distance_clipped
232	Igfbp4	-0.0373066	2.48105e-17	epithelial_distance_clipped
233	Il10ra	-0.0270834	7.89579e-10	epithelial_distance_clipped
234	Il10rb	-0.0146937	0.000854403	epithelial_distance_clipped
235	Il13ra1	-0.0155845	0.00040515	epithelial_distance_clipped
236	Il15	-0.0175519	6.7977e-05	epithelial_distance_clipped
237	Il17rc	-0.0448127	2.58533e-24	epithelial_distance_clipped
238	Il18	-0.0254036	8.13544e-09	epithelial_distance_clipped
239	Il1b	0.0218706	6.92119e-07	epithelial_distance_clipped
240	Il2rg	0.0423762	6.55114e-22	epithelial_distance_clipped
241	Il4ra	0.0115403	0.00882254	epithelial_distance_clipped
242	Il6ra	-0.0194468	1.01774e-05	epithelial_distance_clipped
243	Il6st	0.0332212	4.67184e-14	epithelial_distance_clipped
244	Inpp4b	0.0360891	2.56608e-16	epithelial_distance_clipped
245	Irf8	-0.0133721	0.00240863	epithelial_distance_clipped
246	Itga1	-0.000318762	0.942336	epithelial_distance_clipped
247	Itga4	0.0387309	1.46567e-18	epithelial_distance_clipped
248	Itga6	-0.0785729	2.51811e-71	epithelial_distance_clipped
249	Itga8	0.0506505	1.30114e-30	epithelial_distance_clipped
250	Itga9	0.0175364	6.89906e-05	epithelial_distance_clipped
251	Itgal	0.0731146	5.5469e-62	epithelial_distance_clipped
252	Itgav	0.0195812	8.8356e-06	epithelial_distance_clipped
253	Itgax	0.0319655	3.99888e-13	epithelial_distance_clipped
254	Itgb1	0.0107101	0.0150804	epithelial_distance_clipped
255	Itgb2	0.0228968	2.0306e-07	epithelial_distance_clipped
256	Itgb3	0.0594473	1.52258e-41	epithelial_distance_clipped
257	Itgb5	-0.0139455	0.00155235	epithelial_distance_clipped
258	Itgb7	0.0566914	6.22489e-38	epithelial_distance_clipped
259	Jam2	-0.0275699	3.91289e-10	epithelial_distance_clipped
260	Junb	-0.00406312	0.356516	epithelial_distance_clipped
261	Klf2	-0.0163836	0.000200748	epithelial_distance_clipped
262	Klf6	-0.0161693	0.000243073	epithelial_distance_clipped
263	Krt8	-0.135665	4.92363e-210	epithelial_distance_clipped
264	Lamb1	-0.0113057	0.0102994	epithelial_distance_clipped
265	Ldlr	0.0154111	0.000469889	epithelial_distance_clipped
266	Lgals3	-0.0180471	4.20966e-05	epithelial_distance_clipped
267	Ly6c2	0.0210474	1.78195e-06	epithelial_distance_clipped
268	Lyz1	-0.0488325	1.43658e-28	epithelial_distance_clipped
269	Lyz2	0.0118834	0.00700241	epithelial_distance_clipped
270	Mctp1	-0.0346063	3.98672e-15	epithelial_distance_clipped
271	Mertk	-0.00880345	0.0457435	epithelial_distance_clipped
272	Mki67	-0.0528319	3.67512e-33	epithelial_distance_clipped
273	Mme	-0.0300818	8.62075e-12	epithelial_distance_clipped
274	Muc2	-0.100725	3.27295e-116	epithelial_distance_clipped
275	Mxd1	-0.0361462	2.30352e-16	epithelial_distance_clipped
276	Ncam1	0.000814453	0.853371	epithelial_distance_clipped
277	Nfkbiz	-0.0343119	6.78165e-15	epithelial_distance_clipped
278	Notch1	0.0112794	0.0104781	epithelial_distance_clipped
279	Notch2	0.00231088	0.600005	epithelial_distance_clipped
280	Npnt	0.00352105	0.424282	epithelial_distance_clipped
281	Nupr1	-0.0107369	0.0148293	epithelial_distance_clipped
282	Pclaf	-0.0503802	2.64686e-30	epithelial_distance_clipped
283	Pcsk5	-0.0370719	3.91584e-17	epithelial_distance_clipped
284	Pdcd1lg2	0.0149038	0.000719054	epithelial_distance_clipped
285	Pdgfra	-0.0534508	6.64737e-34	epithelial_distance_clipped
286	Pdgfrb	0.0492054	5.55038e-29	epithelial_distance_clipped
287	Pdzrn3	0.00110435	0.802121	epithelial_distance_clipped
288	Pecam1	-0.0272471	6.24303e-10	epithelial_distance_clipped
289	Plac8	-0.0286391	8.0194e-11	epithelial_distance_clipped
290	Prex2	-0.0275308	4.14196e-10	epithelial_distance_clipped
291	Ptprc	0.0196643	8.09248e-06	epithelial_distance_clipped
292	Rbms1	-0.0038955	0.376704	epithelial_distance_clipped
293	Rbms3	0.0149177	0.000710846	epithelial_distance_clipped
294	Rgs2	-0.0130576	0.00304454	epithelial_distance_clipped
295	Rora	0.000248578	0.955016	epithelial_distance_clipped
296	Rpl32	0.0101434	0.0213445	epithelial_distance_clipped
297	Rps18	-0.0261238	3.04528e-09	epithelial_distance_clipped
298	Runx3	0.0161441	0.000248581	epithelial_distance_clipped
299	Selenop	-0.0489841	9.76619e-29	epithelial_distance_clipped
300	Slamf6	0.00872661	0.0476681	epithelial_distance_clipped
301	Sorbs1	-0.00120296	0.784868	epithelial_distance_clipped
302	Srebf2	0.0198026	6.98542e-06	epithelial_distance_clipped
303	St3gal6	-0.040786	2.06022e-20	epithelial_distance_clipped
304	Stmn1	-0.0748322	7.53224e-65	epithelial_distance_clipped
305	Synpo2	0.0175517	6.79909e-05	epithelial_distance_clipped
306	Tgfb1	0.010355	0.0187801	epithelial_distance_clipped
307	Tgfbr1	0.00741134	0.0926012	epithelial_distance_clipped
308	Tgfbr2	-0.0141667	0.00130483	epithelial_distance_clipped
309	Thy1	0.0280288	1.99583e-10	epithelial_distance_clipped
310	Tmem176b	0.0415407	4.07557e-21	epithelial_distance_clipped
311	Tnc	0.0214583	1.11615e-06	epithelial_distance_clipped
312	Top2a	-0.0711008	1.04848e-58	epithelial_distance_clipped
313	Txnip	0.0080763	0.0668418	epithelial_distance_clipped
314	Vcam1	0.0485879	2.67043e-28	epithelial_distance_clipped
315	Vdr	-0.0941461	1.04228e-101	epithelial_distance_clipped
316	Vim	-0.00169778	0.700039	epithelial_distance_clipped
317	Vps37b	-0.00948501	0.0313639	epithelial_distance_clipped
318	Vwf	-0.0239923	5.17429e-08	epithelial_distance_clipped
319	Zdhhc14	0.0103256	0.0191194	epithelial_distance_clipped
320	Acta2	0.0246082	5.16751e-08	predicted_longitudinal
321	Adam15	0.0363275	8.97026e-16	predicted_longitudinal
322	Adam17	0.0439883	2.0921e-22	predicted_longitudinal
323	Adam9	0.0587981	9.3601e-39	predicted_longitudinal
324	Adamdec1	-0.00394717	0.382487	predicted_longitudinal
325	Adgre1	0.0658385	3.61798e-48	predicted_longitudinal
326	Aif1	0.0177059	8.9368e-05	predicted_longitudinal
327	Aldh1a1	-0.0215594	1.83658e-06	predicted_longitudinal
328	Anxa2	0.0282162	4.26119e-10	predicted_longitudinal
329	Apoe	0.0447449	3.96524e-23	predicted_longitudinal
330	Atp1b1	0.0593507	1.86555e-39	predicted_longitudinal
331	Btg1	0.0229383	3.85853e-07	predicted_longitudinal
332	Ccl11	-0.0378397	5.51705e-17	predicted_longitudinal
333	Ccl25	0.0353618	5.02394e-15	predicted_longitudinal
334	Ccl5	0.0344107	2.62253e-14	predicted_longitudinal
335	Ccr5	0.0743425	5.90476e-61	predicted_longitudinal
336	Cd24a	0.0230963	3.20819e-07	predicted_longitudinal
337	Cd274	0.0600766	2.19159e-40	predicted_longitudinal
338	Cd34	-0.0025414	0.573918	predicted_longitudinal
339	Cd3e	0.0321253	1.1635e-12	predicted_longitudinal
340	Cd4	0.0361036	1.34278e-15	predicted_longitudinal
341	Cd44	0.063512	6.11215e-45	predicted_longitudinal
342	Cd74	-0.162848	4.33332e-288	predicted_longitudinal
343	Cd79a	0.0759629	1.4395e-63	predicted_longitudinal
344	Cd80	0.0212412	2.59916e-06	predicted_longitudinal
345	Cd81	0.0196662	1.35139e-05	predicted_longitudinal
346	Cd83	0.0332749	1.78225e-13	predicted_longitudinal
347	Cd86	0.0546032	1.1915e-33	predicted_longitudinal
348	Cd8a	0.0212629	2.5388e-06	predicted_longitudinal
349	Clca4a	0.0571087	1.18116e-36	predicted_longitudinal
350	Clec1b	0.0497845	3.00132e-28	predicted_longitudinal
351	Clec9a	0.0630225	2.82212e-44	predicted_longitudinal
352	Col18a1	-0.0346478	1.74424e-14	predicted_longitudinal
353	Col1a1	0.00830002	0.0662944	predicted_longitudinal
354	Col3a1	-0.0090033	0.0463667	predicted_longitudinal
355	Col4a1	-0.00015688	0.972311	predicted_longitudinal
356	Csf1r	0.0482299	1.30153e-26	predicted_longitudinal
357	Ctsb	0.0431794	1.20068e-21	predicted_longitudinal
358	Cx3cr1	0.0697874	6.51465e-54	predicted_longitudinal
359	Cxcl10	0.02246	6.6973e-07	predicted_longitudinal
360	Cxcl12	0.00329065	0.466573	predicted_longitudinal
361	Cxcl9	0.0627679	6.22521e-44	predicted_longitudinal
362	Cybb	0.0362617	1.01023e-15	predicted_longitudinal
363	Dlc1	-0.00201919	0.655055	predicted_longitudinal
364	Dock10	0.0823595	1.95029e-74	predicted_longitudinal
365	Dpp4	0.0584126	2.85816e-38	predicted_longitudinal
366	E2f1	0.0413658	5.37652e-20	predicted_longitudinal
367	Epcam	0.0964535	1.64049e-101	predicted_longitudinal
368	F11r	0.0348457	1.23839e-14	predicted_longitudinal
369	Fabp2	-0.0108951	0.0159247	predicted_longitudinal
370	Fbxo32	0.0341793	3.8953e-14	predicted_longitudinal
371	Fcgr4	0.0445252	6.446e-23	predicted_longitudinal
372	Flt3l	0.00607658	0.178797	predicted_longitudinal
373	Fn1	-0.0367069	4.50293e-16	predicted_longitudinal
374	Gzma	0.037374	1.31769e-16	predicted_longitudinal
375	Gzmb	0.0340599	4.77152e-14	predicted_longitudinal
376	H2-Ab1	-0.00164843	0.715321	predicted_longitudinal
377	H2-DMb2	0.0403878	3.90854e-19	predicted_longitudinal
378	Hdac9	0.0291392	1.1298e-10	predicted_longitudinal
379	Hebp1	0.0374804	1.08092e-16	predicted_longitudinal
380	Hes1	0.0228881	4.09055e-07	predicted_longitudinal
381	Hic1	0.0211153	2.97807e-06	predicted_longitudinal
382	Hmgcr	0.025663	1.35546e-08	predicted_longitudinal
383	Hmgcs1	0.0140351	0.00189993	predicted_longitudinal
384	Icam1	0.0264801	4.63422e-09	predicted_longitudinal
385	Icosl	0.0465711	6.37944e-25	predicted_longitudinal
386	Id2	0.0170319	0.000164157	predicted_longitudinal
387	Ifitm2	0.0361166	1.31176e-15	predicted_longitudinal
388	Ifnar1	0.0400781	7.25323e-19	predicted_longitudinal
389	Ifnar2	0.078985	1.36018e-68	predicted_longitudinal
390	Ifngr1	0.0442526	1.17389e-22	predicted_longitudinal
391	Ifngr2	0.05329	3.9541e-32	predicted_longitudinal
392	Igfbp4	0.0175149	0.000106403	predicted_longitudinal
393	Il10ra	0.0555995	7.90043e-35	predicted_longitudinal
394	Il10rb	0.0485558	5.96443e-27	predicted_longitudinal
395	Il13ra1	0.0407583	1.8536e-19	predicted_longitudinal
396	Il15	0.0196312	1.40001e-05	predicted_longitudinal
397	Il17rc	0.0317836	2.00759e-12	predicted_longitudinal
398	Il18	0.0258709	1.03465e-08	predicted_longitudinal
399	Il1b	0.0408298	1.60382e-19	predicted_longitudinal
400	Il2rg	0.068487	5.52688e-52	predicted_longitudinal
401	Il4ra	0.0328824	3.40666e-13	predicted_longitudinal
402	Il6ra	0.0366332	5.1507e-16	predicted_longitudinal
403	Il6st	0.0525879	2.48376e-31	predicted_longitudinal
404	Inpp4b	0.0435794	5.08007e-22	predicted_longitudinal
405	Irf8	0.0497982	2.90141e-28	predicted_longitudinal
406	Itga1	0.0132116	0.00346431	predicted_longitudinal
407	Itga4	0.0822911	2.57673e-74	predicted_longitudinal
408	Itga6	0.0134088	0.00300866	predicted_longitudinal
409	Itga8	0.0107755	0.0171179	predicted_longitudinal
410	Itga9	0.0610307	1.26243e-41	predicted_longitudinal
411	Itgal	0.0708933	1.39642e-55	predicted_longitudinal
412	Itgav	0.0732346	3.35151e-59	predicted_longitudinal
413	Itgax	0.0892541	3.84161e-87	predicted_longitudinal
414	Itgb1	0.0218656	1.30889e-06	predicted_longitudinal
415	Itgb2	0.0635874	4.82432e-45	predicted_longitudinal
416	Itgb3	0.00704766	0.118919	predicted_longitudinal
417	Itgb5	0.0508385	2.1785e-29	predicted_longitudinal
418	Itgb7	0.0649912	5.58929e-47	predicted_longitudinal
419	Jam2	0.0167226	0.000215447	predicted_longitudinal
420	Junb	0.0180266	6.64211e-05	predicted_longitudinal
421	Klf2	0.0215079	1.94341e-06	predicted_longitudinal
422	Klf6	0.0516502	2.78389e-30	predicted_longitudinal
423	Krt8	0.0478642	3.10602e-26	predicted_longitudinal
424	Lamb1	-0.00559369	0.215855	predicted_longitudinal
425	Ldlr	0.0207317	4.48768e-06	predicted_longitudinal
426	Lgals3	0.0608458	2.20216e-41	predicted_longitudinal
427	Ly6c2	0.0329762	2.91992e-13	predicted_longitudinal
428	Lyz1	0.0380582	3.65349e-17	predicted_longitudinal
429	Lyz2	-0.0236229	1.71968e-07	predicted_longitudinal
430	Mctp1	0.0227527	4.78514e-07	predicted_longitudinal
431	Mertk	0.0648395	9.0928e-47	predicted_longitudinal
432	Mki67	0.0195503	1.51868e-05	predicted_longitudinal
433	Mme	-0.0111093	0.0139697	predicted_longitudinal
434	Muc2	0.0678811	4.25395e-51	predicted_longitudinal
435	Mxd1	0.0343282	3.02063e-14	predicted_longitudinal
436	Ncam1	-0.000874749	0.846536	predicted_longitudinal
437	Nfkbiz	0.0590787	4.13411e-39	predicted_longitudinal
438	Notch1	0.0408153	1.65143e-19	predicted_longitudinal
439	Notch2	0.0533875	3.05786e-32	predicted_longitudinal
440	Npnt	0.015312	0.00070399	predicted_longitudinal
441	Nupr1	0.0112475	0.0128241	predicted_longitudinal
442	Pclaf	0.038649	1.18509e-17	predicted_longitudinal
443	Pcsk5	0.0260404	8.28873e-09	predicted_longitudinal
444	Pdcd1lg2	0.0712571	3.89421e-56	predicted_longitudinal
445	Pdgfra	0.0126055	0.00528537	predicted_longitudinal
446	Pdgfrb	0.00630476	0.163029	predicted_longitudinal
447	Pdzrn3	0.00793968	0.0789693	predicted_longitudinal
448	Pecam1	0.00848944	0.0603346	predicted_longitudinal
449	Plac8	-0.0257612	1.19335e-08	predicted_longitudinal
450	Prex2	-0.00410447	0.363812	predicted_longitudinal
451	Ptprc	0.0979242	1.3825e-104	predicted_longitudinal
452	Rbms1	0.0146142	0.00122241	predicted_longitudinal
453	Rbms3	-0.00579726	0.199609	predicted_longitudinal
454	Rgs2	0.0344	2.67118e-14	predicted_longitudinal
455	Rora	0.0116459	0.00997299	predicted_longitudinal
456	Rpl32	-0.046678	4.98519e-25	predicted_longitudinal
457	Rps18	0.00662766	0.142539	predicted_longitudinal
458	Runx3	0.0364048	7.79964e-16	predicted_longitudinal
459	Selenop	-0.112788	2.56932e-138	predicted_longitudinal
460	Slamf6	0.0502261	1.00666e-28	predicted_longitudinal
461	Sorbs1	0.025707	1.28037e-08	predicted_longitudinal
462	Srebf2	0.0394008	2.76029e-18	predicted_longitudinal
463	St3gal6	0.00563168	0.212753	predicted_longitudinal
464	Stmn1	0.0208779	3.84151e-06	predicted_longitudinal
465	Synpo2	0.000565173	0.900487	predicted_longitudinal
466	Tgfb1	0.0416235	3.16318e-20	predicted_longitudinal
467	Tgfbr1	0.0733662	2.08111e-59	predicted_longitudinal
468	Tgfbr2	0.0471734	1.57699e-25	predicted_longitudinal
469	Thy1	0.00242488	0.591606	predicted_longitudinal
470	Tmem176b	-0.0287008	2.1333e-10	predicted_longitudinal
471	Tnc	0.0289055	1.58733e-10	predicted_longitudinal
472	Top2a	0.0152496	0.000740317	predicted_longitudinal
473	Txnip	-0.0203211	6.9065e-06	predicted_longitudinal
474	Vcam1	-0.00636749	0.158884	predicted_longitudinal
475	Vdr	0.0104694	0.0205342	predicted_longitudinal
476	Vim	0.00802918	0.0756503	predicted_longitudinal
477	Vps37b	0.0348586	1.21086e-14	predicted_longitudinal
478	Vwf	0.00749972	0.0970449	predicted_longitudinal
479	Zdhhc14	0.0399747	8.90899e-19	predicted_longitudinal

[truncated: 20 more sheets: ILC, Cd4_T-Cell, B-Cell, Enteroendocrine, cDC1, Early_Enterocyte, Enterocyte_3, DC2, Lymphatic, Tuft, NK-Cell, Fibroblast, Transit_Amplifying, Fibroblast_Pdgfrb+ , Vascular Endothelial, ISC, Paneth, Neuron, Fibroblast_Ncam1, Fibroblast_Pdgfra+]
