# Supplementary material for: Tissue-resident memory CD8 T cell diversity is spatiotemporally imprinted
Source: Nature. 2025 Jan 22;639(8054):483–92. doi: 10.1038/s41586-024-08466-x (PMC11903307; doi:10.1038/s41586-024-08466-x)
Supplement: Supplementary file 4 — Supplementary Tables 1–12 [file 41586_2024_8466_MOESM4_ESM.zip › New folder/2024-02-04343D-Table_4_L-R pathway contributions for the LCMV time course.xlsx]

## Sheet: d6_pathway_contributions
name	contribution	interaction
CDH	1	Cdh1 - Cdh1
PECAM1	1	Pecam1 - Pecam1
VWF	1	Vwf - (Itgav+Itgb3)
COMPLEMENT	1	C3 - (Itgax+Itgb2)
NCAM	1	Ncam1 - Ncam1
RELN	1	Reln - (Itga3+Itgb1)
IL1	1	Il18 - (Il18r1+Il18rap)
FLT3	1	Flt3l - Flt3
CX3C	1	Cx3cl1 - Cx3cr1
MADCAM	1	Madcam1 - (Itga4+Itgb7)
XCR	1	Xcl1 - Xcr1
IL6	1	Il6 - (Il6r+Il6st)
CHAD	1	Chad - (Itga2+Itgb1)
IFN-II	1	Ifng - (Ifngr1+Ifngr2)
SELL	0.914521	Sell - Cd34
MHC-II	0.887305	H2-ab1 - Cd4
CD86	0.862184	Cd86 - Cd28
CXCL	0.713552	Cxcl9 - Cxcr3
IL2	0.69779	Il4 - (Il4r+Il2rg)
CD80	0.684284	Cd80 - Cd274
TGFb	0.668946	Tgfb1 - (Tgfbr1+Tgfbr2)
CDH1	0.654238	Cdh1 - (Itgae+Itgb7)
ICOS	0.552433	Icosl - Cd28
CCL	0.526417	Ccl25 - Ccr9
THY1	0.525355	Thy1 - (Itgav+Itgb3)
IL4	0.520222	Il4 - Il4r
VTN	0.514856	Vtn - (Itgav+Itgb1)
IL4	0.479778	Il4 - (Il4r+Il13ra1)
THY1	0.474645	Thy1 - (Itgax+Itgb2)
CCL	0.473583	Ccl5 - Ccr5
TENASCIN	0.473337	Tnc - (Itga9+Itgb1)
TENASCIN	0.422146	Tnc - (Itgav+Itgb3)
VCAM	0.410229	Vcam1 - (Itga4+Itgb1)
VCAM	0.376442	Vcam1 - (Itga9+Itgb1)
ICOS	0.357291	Icosl - Icos
IL2	0.30221	Il7 - (Il7r+Il2rg)
CDH1	0.301289	Cdh1 - (Itga1+Itgb1)
NOTCH	0.297665	Dll1 - Notch1
ICAM	0.294373	Icam1 - Itgal
CXCL	0.286448	Cxcl10 - Cxcr3
ICAM	0.273967	Icam1 - (Itgax+Itgb2)
CD80	0.272987	Cd80 - Cd28
NOTCH	0.266585	Dll4 - Notch1
FN1	0.261406	Fn1 - (Itgav+Itgb1)
ICAM	0.25831	Icam1 - (Itgal+Itgb2)
VTN	0.247516	Vtn - (Itgav+Itgb3)
JAM	0.223658	Jam2 - (Itgav+Itgb1)
TGFb	0.218932	Tgfb3 - (Tgfbr1+Tgfbr2)
JAM	0.215718	F11r - F11r
VTN	0.209254	Vtn - (Itgav+Itgb5)
VCAM	0.202446	Vcam1 - (Itga4+Itgb7)
JAM	0.178238	Jam1 - (Itgal+Itgb2)
ICAM	0.17335	Icam2 - (Itgal+Itgb2)
FN1	0.168294	Fn1 - (Itga4+Itgb1)
COLLAGEN	0.151324	Col4a1 - (Itga1+Itgb1)
LAMININ	0.141954	Lamb1 - (Itga1+Itgb1)
FN1	0.141513	Fn1 - Cd44
LAMININ	0.139018	Lamb1 - (Itga6+Itgb1)
FN1	0.138207	Fn1 - (Itgav+Itgb3)
CD86	0.137816	Cd86 - Ctla4
COLLAGEN	0.132315	Col1a1 - (Itga1+Itgb1)
COLLAGEN	0.123544	Col4a1 - (Itga9+Itgb1)
FN1	0.122312	Fn1 - (Itga3+Itgb1)
LAMININ	0.117424	Lamb1 - (Itga9+Itgb1)
LAMININ	0.113109	Lamb1 - Cd44
COLLAGEN	0.112958	Col4a1 - Cd44
MHC-II	0.112695	H2-dmb2 - Cd4
TGFb	0.112121	Tgfb2 - (Tgfbr1+Tgfbr2)
LAMININ	0.110405	Lamb1 - (Itga6+Itgb4)
COLLAGEN	0.107197	Col1a1 - (Itga9+Itgb1)
JAM	0.10536	Jam2 - (Itga3+Itgb1)
COLLAGEN	0.0989362	Col1a1 - Cd44
COLLAGEN	0.0975684	Col4a1 - (Itga3+Itgb1)
LAMININ	0.0967443	Lamb1 - (Itga3+Itgb1)
FN1	0.0921722	Fn1 - (Itga4+Itgb7)
ICOS	0.0902766	Icosl - Ctla4
NOTCH	0.0882746	Dll1 - Notch3
JAM	0.0881852	Jam2 - Jam2
JAM	0.0879189	Jam2 - F11r
SELL	0.0854785	Sell - Madcam1
COLLAGEN	0.08467	Col1a1 - (Itga3+Itgb1)
NOTCH	0.0841929	Dll4 - Notch3
NOTCH	0.0813028	Dll1 - Notch2
NOTCH	0.0708216	Dll4 - Notch2
TENASCIN	0.0662907	Tnc - (Itga8+Itgb1)
NOTCH	0.058872	Dll1 - Notch4
NOTCH	0.0522862	Dll4 - Notch4
CDH1	0.0444728	Cdh1 - Klrg1
FN1	0.0432994	Fn1 - (Itga5+Itgb1)
CD80	0.0427286	Cd80 - Ctla4
JAM	0.0422892	Jam2 - Jam3
TENASCIN	0.0382265	Tnc - (Itgav+Itgb6)
LAMININ	0.0331104	Lama2 - (Itga1+Itgb1)
LAMININ	0.0326915	Lamb1 - (Itga7+Itgb1)
JAM	0.0317341	Jam3 - F11r
LAMININ	0.0295733	Lama2 - (Itga6+Itgb1)
JAM	0.0268979	Jam3 - Jam3
COLLAGEN	0.0268388	Col4a1 - (Itga11+Itgb1)
VTN	0.0267654	Vtn - (Itga8+Itgb1)
LAMININ	0.0251104	Lama2 - (Itga9+Itgb1)
COLLAGEN	0.0238438	Col1a1 - (Itga11+Itgb1)
LAMININ	0.0229489	Lama2 - (Itga6+Itgb4)
LAMININ	0.0223332	Lama2 - Cd44
LAMININ	0.0201617	Lama2 - (Itga3+Itgb1)
FN1	0.0199824	Fn1 - (Itga8+Itgb1)
COLLAGEN	0.0168942	Col4a1 - (Itga2+Itgb1)
LAMININ	0.0168621	Lamb1 - (Itga2+Itgb1)
COLLAGEN	0.0158404	Col1a1 - (Itga2+Itgb1)
FN1	0.0119891	Fn1 - (Itgav+Itgb6)
VCAM	0.0108829	Vcam1 - Integrin_adb2
LAMININ	0.00984636	Lama2 - (Itga7+Itgb1)
LAMININ	0.00782827	Lama3 - (Itga6+Itgb1)
LAMININ	0.00655615	Lama3 - (Itga6+Itgb4)
LAMININ	0.00578901	Lama3 - (Itga1+Itgb1)
LAMININ	0.00523876	Lamc3 - (Itga1+Itgb1)
LAMININ	0.00505017	Lama3 - (Itga3+Itgb1)
LAMININ	0.00489108	Lama2 - (Itga2+Itgb1)
LAMININ	0.00450704	Lamc3 - (Itga6+Itgb1)
LAMININ	0.00446962	Lama3 - (Itga9+Itgb1)
LAMININ	0.00414863	Lama3 - Cd44
COLLAGEN	0.00357761	Col4a1 - (Itga10+Itgb1)
LAMININ	0.00357581	Lamc3 - (Itga9+Itgb1)
LAMININ	0.00337553	Lamc3 - (Itga6+Itgb4)
LAMININ	0.00327593	Lamc3 - Cd44
COLLAGEN	0.00316418	Col1a1 - (Itga10+Itgb1)
LAMININ	0.00277628	Lamc3 - (Itga3+Itgb1)
LAMININ	0.00201932	Lamc3 - (Itga7+Itgb1)
VTN	0.00160857	Vtn - (Itgav+Itgb8)
LAMININ	0.00118812	Lama3 - (Itga7+Itgb1)
FN1	0.000824799	Fn1 - (Itgav+Itgb8)
COLLAGEN	0.000722462	Col4a1 - (Itgav+Itgb8)
LAMININ	0.000648101	Lamc3 - (Itga2+Itgb1)
COLLAGEN	0.000606769	Col1a1 - (Itgav+Itgb8)
LAMININ	0.000563144	Lama3 - (Itga2+Itgb1)
LAMININ	0.000532043	Lamb1 - (Itgav+Itgb8)
LAMININ	0.000524736	Lama1 - (Itga1+Itgb1)
LAMININ	0.000411126	Lama1 - (Itga9+Itgb1)
LAMININ	0.000264224	Lama1 - (Itga6+Itgb1)
LAMININ	0.000262156	Lama1 - (Itga3+Itgb1)
LAMININ	0.000226608	Lama1 - Cd44
LAMININ	0.00020426	Lama1 - (Itga6+Itgb4)
LAMININ	0.000158304	Lama1 - (Itga7+Itgb1)
LAMININ	0.000150476	Lama2 - (Itgav+Itgb8)
LAMININ	3.36138e-05	Lama1 - (Itga2+Itgb1)
LAMININ	2.20444e-05	Lamc3 - (Itgav+Itgb8)
LAMININ	1.43631e-05	Lama3 - (Itgav+Itgb8)
LAMININ	2.75553e-06	Lama1 - (Itgav+Itgb8)
COLLAGEN	0	Col2a1 - (Itga1+Itgb1)
COLLAGEN	0	Col2a1 - (Itga2+Itgb1)
COLLAGEN	0	Col2a1 - (Itga3+Itgb1)
COLLAGEN	0	Col2a1 - (Itga9+Itgb1)
COLLAGEN	0	Col2a1 - (Itga10+Itgb1)
COLLAGEN	0	Col2a1 - (Itga11+Itgb1)
COLLAGEN	0	Col2a1 - (Itgav+Itgb8)
COLLAGEN	0	Col2a1 - Cd44
LAMININ	0	Lamc2 - (Itga1+Itgb1)
LAMININ	0	Lamc2 - (Itga2+Itgb1)
LAMININ	0	Lamc2 - (Itga3+Itgb1)
LAMININ	0	Lamc2 - (Itga6+Itgb1)
LAMININ	0	Lamc2 - (Itga7+Itgb1)
LAMININ	0	Lamc2 - (Itga9+Itgb1)
LAMININ	0	Lamc2 - (Itgav+Itgb8)
LAMININ	0	Lamc2 - (Itga6+Itgb4)
LAMININ	0	Lamc2 - Cd44
FN1	0	Fn1 - (Itga2b+Itgb3)
JAM	0	Jam3 - (Itgam+Itgb2)
TENASCIN	0	Tnc - (Itga2b+Itgb3)
THY1	0	Thy1 - (Itgam+Itgb2)
CCL	0	Ccl20 - Ccr6
NOTCH	0	Dlk1 - Notch1
NOTCH	0	Dlk1 - Notch2
NOTCH	0	Dlk1 - Notch3
NOTCH	0	Dlk1 - Notch4
NOTCH	0	Dll3 - Notch1
NOTCH	0	Dll3 - Notch2
NOTCH	0	Dll3 - Notch3
NOTCH	0	Dll3 - Notch4
ICAM	0	Icam1 - (Itgam+Itgb2)
ICAM	0	Icam2 - (Itgam+Itgb2)
VWF	0	Vwf - (Itga2b+Itgb3)
COMPLEMENT	0	C3 - (Itgam+Itgb2)
VTN	0	Vtn - (Itga2b+Itgb3)
IL2	0	Il15 - (Il15ra+Il2rb)
IL2	0	Il21 - (Il21r+Il2rg)

## Sheet: d8_pathway_contributions
name	contribution	interaction
CDH	1	Cdh1 - Cdh1
PECAM1	1	Pecam1 - Pecam1
COMPLEMENT	1	C3 - (Itgax+Itgb2)
NCAM	1	Ncam1 - Ncam1
RELN	1	Reln - (Itga3+Itgb1)
FLT3	1	Flt3l - Flt3
IL1	1	Il18 - (Il18r1+Il18rap)
CX3C	1	Cx3cl1 - Cx3cr1
MADCAM	1	Madcam1 - (Itga4+Itgb7)
CHAD	1	Chad - (Itga2+Itgb1)
IL6	1	Il6 - (Il6r+Il6st)
IL17	1	Il25 - (Il17ra+Il17rb)
IFN-II	1	Ifng - (Ifngr1+Ifngr2)
VWF	0.996611	Vwf - (Itgav+Itgb3)
SELL	0.919391	Sell - Cd34
CD86	0.891158	Cd86 - Cd28
CXCL	0.886629	Cxcl9 - Cxcr3
MHC-II	0.879161	H2-ab1 - Cd4
CDH1	0.681877	Cdh1 - (Itgae+Itgb7)
IL2	0.646387	Il4 - (Il4r+Il2rg)
ICOS	0.621779	Icosl - Cd28
CD80	0.591408	Cd80 - Cd274
CCL	0.583473	Ccl5 - Ccr5
THY1	0.555848	Thy1 - (Itgav+Itgb3)
IL4	0.529409	Il4 - Il4r
TGFb	0.523904	Tgfb1 - (Tgfbr1+Tgfbr2)
VTN	0.484143	Vtn - (Itgav+Itgb1)
IL4	0.470591	Il4 - (Il4r+Il13ra1)
TENASCIN	0.454623	Tnc - (Itga9+Itgb1)
THY1	0.444152	Thy1 - (Itgax+Itgb2)
VCAM	0.420913	Vcam1 - (Itga4+Itgb1)
CCL	0.416527	Ccl25 - Ccr9
TENASCIN	0.406272	Tnc - (Itgav+Itgb3)
TGFb	0.368416	Tgfb3 - (Tgfbr1+Tgfbr2)
VCAM	0.364871	Vcam1 - (Itga9+Itgb1)
CD80	0.360729	Cd80 - Cd28
IL2	0.353613	Il7 - (Il7r+Il2rg)
CDH1	0.311112	Cdh1 - (Itga1+Itgb1)
ICOS	0.30666	Icosl - Icos
ICAM	0.297412	Icam1 - Itgal
NOTCH	0.274204	Dll4 - Notch1
NOTCH	0.263105	Dll1 - Notch1
ICAM	0.255293	Icam1 - (Itgal+Itgb2)
JAM	0.249467	Jam2 - (Itgav+Itgb1)
VTN	0.245751	Vtn - (Itgav+Itgb3)
FN1	0.237575	Fn1 - (Itgav+Itgb1)
VTN	0.2297	Vtn - (Itgav+Itgb5)
ICAM	0.227483	Icam2 - (Itgal+Itgb2)
ICAM	0.219812	Icam1 - (Itgax+Itgb2)
VCAM	0.204437	Vcam1 - (Itga4+Itgb7)
JAM	0.179234	F11r - F11r
FN1	0.175734	Fn1 - (Itga4+Itgb1)
JAM	0.164355	Jam1 - (Itgal+Itgb2)
FN1	0.157981	Fn1 - Cd44
LAMININ	0.141614	Lamb1 - (Itga1+Itgb1)
COLLAGEN	0.139873	Col4a1 - (Itga1+Itgb1)
FN1	0.131337	Fn1 - (Itgav+Itgb3)
JAM	0.130911	Jam2 - (Itga3+Itgb1)
LAMININ	0.12888	Lamb1 - Cd44
COLLAGEN	0.127168	Col1a1 - (Itga1+Itgb1)
COLLAGEN	0.123152	Col4a1 - Cd44
MHC-II	0.120839	H2-dmb2 - Cd4
FN1	0.119908	Fn1 - (Itga3+Itgb1)
LAMININ	0.117867	Lamb1 - (Itga9+Itgb1)
LAMININ	0.11655	Lamb1 - (Itga6+Itgb1)
COLLAGEN	0.115795	Col4a1 - (Itga9+Itgb1)
NOTCH	0.114142	Dll4 - Notch2
NOTCH	0.113405	Dll1 - Notch2
CXCL	0.113371	Cxcl10 - Cxcr3
COLLAGEN	0.111219	Col1a1 - Cd44
CD86	0.108842	Cd86 - Ctla4
TGFb	0.107679	Tgfb2 - (Tgfbr1+Tgfbr2)
COLLAGEN	0.103961	Col1a1 - (Itga9+Itgb1)
JAM	0.102815	Jam2 - Jam2
FN1	0.097894	Fn1 - (Itga4+Itgb7)
LAMININ	0.0976419	Lamb1 - (Itga3+Itgb1)
TENASCIN	0.0950666	Tnc - (Itga8+Itgb1)
COLLAGEN	0.0949318	Col4a1 - (Itga3+Itgb1)
COLLAGEN	0.0853555	Col1a1 - (Itga3+Itgb1)
JAM	0.0840375	Jam2 - F11r
LAMININ	0.083953	Lamb1 - (Itga6+Itgb4)
SELL	0.0806088	Sell - Madcam1
NOTCH	0.0775457	Dll4 - Notch3
ICOS	0.0715616	Icosl - Ctla4
NOTCH	0.0696893	Dll1 - Notch3
CD80	0.0478634	Cd80 - Ctla4
JAM	0.0430076	Jam2 - Jam3
TENASCIN	0.042229	Tnc - (Itgav+Itgb6)
NOTCH	0.0414044	Dll1 - Notch4
NOTCH	0.0401155	Dll4 - Notch4
LAMININ	0.0355617	Lamb1 - (Itga7+Itgb1)
VTN	0.0353976	Vtn - (Itga8+Itgb1)
FN1	0.0351818	Fn1 - (Itga5+Itgb1)
LAMININ	0.0322883	Lama2 - (Itga1+Itgb1)
FN1	0.0283722	Fn1 - (Itga8+Itgb1)
COLLAGEN	0.026184	Col4a1 - (Itga11+Itgb1)
LAMININ	0.0250351	Lama2 - Cd44
LAMININ	0.0244187	Lama2 - (Itga9+Itgb1)
JAM	0.0243563	Jam3 - F11r
COLLAGEN	0.0243302	Col1a1 - (Itga11+Itgb1)
LAMININ	0.0239084	Lama2 - (Itga6+Itgb1)
LAMININ	0.0218227	Lama2 - (Itga3+Itgb1)
JAM	0.0218168	Jam3 - Jam3
LAMININ	0.0174849	Lamb1 - (Itga2+Itgb1)
LAMININ	0.017029	Lama2 - (Itga6+Itgb4)
COLLAGEN	0.0168257	Col4a1 - (Itga2+Itgb1)
COLLAGEN	0.0162608	Col1a1 - (Itga2+Itgb1)
FN1	0.0133927	Fn1 - (Itgav+Itgb6)
LAMININ	0.0127962	Lama3 - (Itga6+Itgb1)
LAMININ	0.0106865	Lama3 - (Itga1+Itgb1)
LAMININ	0.0106119	Lama2 - (Itga7+Itgb1)
LAMININ	0.0103806	Lama3 - (Itga3+Itgb1)
LAMININ	0.0101855	Lama3 - (Itga6+Itgb4)
VCAM	0.00977903	Vcam1 - Integrin_adb2
LAMININ	0.00921899	Lama3 - Cd44
LAMININ	0.00853557	Lama3 - (Itga9+Itgb1)
CDH1	0.00701099	Cdh1 - Klrg1
COLLAGEN	0.00606002	Col4a1 - (Itga10+Itgb1)
COLLAGEN	0.0055265	Col1a1 - (Itga10+Itgb1)
LAMININ	0.00522813	Lamc3 - (Itga1+Itgb1)
LAMININ	0.00468733	Lama2 - (Itga2+Itgb1)
VTN	0.00401023	Vtn - (Itgav+Itgb8)
LAMININ	0.00390392	Lamc3 - (Itga6+Itgb1)
LAMININ	0.0037617	Lamc3 - Cd44
LAMININ	0.00364683	Lamc3 - (Itga9+Itgb1)
VWF	0.00338894	Vwf - (Itga2b+Itgb3)
NOTCH	0.00331417	Dll3 - Notch1
LAMININ	0.00312443	Lamc3 - (Itga3+Itgb1)
LAMININ	0.0026945	Lamc3 - (Itga6+Itgb4)
LAMININ	0.00226335	Lama3 - (Itga7+Itgb1)
LAMININ	0.00199672	Lamc3 - (Itga7+Itgb1)
FN1	0.00196881	Fn1 - (Itgav+Itgb8)
LAMININ	0.00186962	Lama1 - (Itga1+Itgb1)
TENASCIN	0.00180946	Tnc - (Itga2b+Itgb3)
COLLAGEN	0.00173949	Col4a1 - (Itgav+Itgb8)
COLLAGEN	0.00161868	Col1a1 - (Itgav+Itgb8)
NOTCH	0.0015806	Dll3 - Notch2
LAMININ	0.00149264	Lama1 - (Itga9+Itgb1)
LAMININ	0.00142769	Lamb1 - (Itgav+Itgb8)
LAMININ	0.00129471	Lama3 - (Itga2+Itgb1)
LAMININ	0.00120425	Lama1 - (Itga3+Itgb1)
LAMININ	0.00119191	Lama1 - Cd44
NOTCH	0.00117575	Dll3 - Notch3
VTN	0.000998948	Vtn - (Itga2b+Itgb3)
LAMININ	0.000994157	Lama1 - (Itga6+Itgb1)
LAMININ	0.000704035	Lama1 - (Itga6+Itgb4)
LAMININ	0.000665684	Lamc3 - (Itga2+Itgb1)
FN1	0.00065435	Fn1 - (Itga2b+Itgb3)
LAMININ	0.000653445	Lama1 - (Itga7+Itgb1)
LAMININ	0.000405661	Lama2 - (Itgav+Itgb8)
NOTCH	0.000318526	Dll3 - Notch4
LAMININ	0.000161588	Lama1 - (Itga2+Itgb1)
LAMININ	7.04727e-05	Lama3 - (Itgav+Itgb8)
LAMININ	6.25666e-05	Lamc3 - (Itgav+Itgb8)
LAMININ	2.41205e-05	Lama1 - (Itgav+Itgb8)
COLLAGEN	0	Col2a1 - (Itga1+Itgb1)
COLLAGEN	0	Col2a1 - (Itga2+Itgb1)
COLLAGEN	0	Col2a1 - (Itga3+Itgb1)
COLLAGEN	0	Col2a1 - (Itga9+Itgb1)
COLLAGEN	0	Col2a1 - (Itga10+Itgb1)
COLLAGEN	0	Col2a1 - (Itga11+Itgb1)
COLLAGEN	0	Col2a1 - (Itgav+Itgb8)
COLLAGEN	0	Col2a1 - Cd44
LAMININ	0	Lamc2 - (Itga1+Itgb1)
LAMININ	0	Lamc2 - (Itga2+Itgb1)
LAMININ	0	Lamc2 - (Itga3+Itgb1)
LAMININ	0	Lamc2 - (Itga6+Itgb1)
LAMININ	0	Lamc2 - (Itga7+Itgb1)
LAMININ	0	Lamc2 - (Itga9+Itgb1)
LAMININ	0	Lamc2 - (Itgav+Itgb8)
LAMININ	0	Lamc2 - (Itga6+Itgb4)
LAMININ	0	Lamc2 - Cd44
JAM	0	Jam3 - (Itgam+Itgb2)
THY1	0	Thy1 - (Itgam+Itgb2)
CCL	0	Ccl20 - Ccr6
NOTCH	0	Dlk1 - Notch1
NOTCH	0	Dlk1 - Notch2
NOTCH	0	Dlk1 - Notch3
NOTCH	0	Dlk1 - Notch4
COMPLEMENT	0	C3 - (Itgam+Itgb2)
ICAM	0	Icam1 - (Itgam+Itgb2)
ICAM	0	Icam2 - (Itgam+Itgb2)
IL2	0	Il15 - (Il15ra+Il2rb)
IL2	0	Il21 - (Il21r+Il2rg)
IL17	0	Il17a - (Il17ra+Il17rc)
IL17	0	Il17f - (Il17ra+Il17rc)
IL17	0	Il17af - (Il17ra+Il17rc)
IL17	0	Il17b - Il17rb
IL17	0	Il17c - (Il17ra+Il17re)

## Sheet: d30_pathway_contributions
name	contribution	interaction
CDH	1	Cdh1 - Cdh1
PECAM1	1	Pecam1 - Pecam1
VWF	1	Vwf - (Itgav+Itgb3)
COMPLEMENT	1	C3 - (Itgax+Itgb2)
NCAM	1	Ncam1 - Ncam1
RELN	1	Reln - (Itga3+Itgb1)
IL1	1	Il18 - (Il18r1+Il18rap)
FLT3	1	Flt3l - Flt3
CX3C	1	Cx3cl1 - Cx3cr1
SELL	1	Sell - Cd34
MADCAM	1	Madcam1 - (Itga4+Itgb7)
XCR	1	Xcl1 - Xcr1
CHAD	1	Chad - (Itga2+Itgb1)
IL6	1	Il6 - (Il6r+Il6st)
CXCL	0.92098	Cxcl9 - Cxcr3
MHC-II	0.883564	H2-ab1 - Cd4
CCL	0.66134	Ccl25 - Ccr9
IL2	0.640237	Il4 - (Il4r+Il2rg)
CD86	0.619233	Cd86 - Cd28
TGFb	0.608937	Tgfb1 - (Tgfbr1+Tgfbr2)
THY1	0.597026	Thy1 - (Itgav+Itgb3)
IL4	0.56964	Il4 - Il4r
CD80	0.559101	Cd80 - Cd274
CDH1	0.55801	Cdh1 - (Itgae+Itgb7)
ICOS	0.518611	Icosl - Cd28
VTN	0.487502	Vtn - (Itgav+Itgb1)
CDH1	0.435287	Cdh1 - (Itga1+Itgb1)
IL4	0.43036	Il4 - (Il4r+Il13ra1)
TENASCIN	0.427607	Tnc - (Itgav+Itgb3)
TENASCIN	0.410393	Tnc - (Itga9+Itgb1)
THY1	0.402974	Thy1 - (Itgax+Itgb2)
VCAM	0.402957	Vcam1 - (Itga4+Itgb1)
CD86	0.380767	Cd86 - Ctla4
IL2	0.359763	Il7 - (Il7r+Il2rg)
VCAM	0.340192	Vcam1 - (Itga9+Itgb1)
CCL	0.33866	Ccl5 - Ccr5
ICOS	0.307055	Icosl - Ctla4
NOTCH	0.301615	Dll4 - Notch1
ICAM	0.279747	Icam1 - Itgal
TGFb	0.279201	Tgfb3 - (Tgfbr1+Tgfbr2)
CD80	0.276654	Cd80 - Cd28
FN1	0.269441	Fn1 - (Itgav+Itgb1)
ICAM	0.257156	Icam1 - (Itgal+Itgb2)
VCAM	0.252418	Vcam1 - (Itga4+Itgb7)
JAM	0.25183	Jam2 - (Itgav+Itgb1)
VTN	0.24387	Vtn - (Itgav+Itgb5)
ICAM	0.241776	Icam1 - (Itgax+Itgb2)
VTN	0.225926	Vtn - (Itgav+Itgb3)
ICAM	0.221321	Icam2 - (Itgal+Itgb2)
JAM	0.210654	F11r - F11r
NOTCH	0.180695	Dll1 - Notch1
ICOS	0.174334	Icosl - Icos
CD80	0.164245	Cd80 - Ctla4
FN1	0.154083	Fn1 - Cd44
NOTCH	0.152365	Dll4 - Notch2
FN1	0.14361	Fn1 - (Itga4+Itgb1)
FN1	0.139844	Fn1 - (Itgav+Itgb3)
COLLAGEN	0.133587	Col4a1 - (Itga1+Itgb1)
JAM	0.133505	Jam1 - (Itgal+Itgb2)
LAMININ	0.133156	Lamb1 - (Itga1+Itgb1)
LAMININ	0.129566	Lamb1 - Cd44
COLLAGEN	0.126306	Col1a1 - (Itga1+Itgb1)
LAMININ	0.12389	Lamb1 - (Itga6+Itgb1)
COLLAGEN	0.121342	Col4a1 - Cd44
FN1	0.120179	Fn1 - (Itga3+Itgb1)
JAM	0.116797	Jam2 - (Itga3+Itgb1)
MHC-II	0.116436	H2-dmb2 - Cd4
NOTCH	0.115187	Dll4 - Notch3
COLLAGEN	0.112561	Col1a1 - Cd44
TGFb	0.111862	Tgfb2 - (Tgfbr1+Tgfbr2)
LAMININ	0.107591	Lamb1 - (Itga9+Itgb1)
COLLAGEN	0.105967	Col4a1 - (Itga9+Itgb1)
TENASCIN	0.100852	Tnc - (Itga8+Itgb1)
COLLAGEN	0.0990284	Col1a1 - (Itga9+Itgb1)
LAMININ	0.0987144	Lamb1 - (Itga6+Itgb4)
JAM	0.0974013	Jam2 - Jam2
LAMININ	0.0973138	Lamb1 - (Itga3+Itgb1)
COLLAGEN	0.0946982	Col4a1 - (Itga3+Itgb1)
NOTCH	0.0917184	Dll1 - Notch2
JAM	0.0896473	Jam2 - F11r
COLLAGEN	0.0881541	Col1a1 - (Itga3+Itgb1)
FN1	0.0880343	Fn1 - (Itga4+Itgb7)
CXCL	0.0790196	Cxcl10 - Cxcr3
NOTCH	0.062638	Dll4 - Notch4
NOTCH	0.0614915	Dll1 - Notch3
TENASCIN	0.0611476	Tnc - (Itgav+Itgb6)
JAM	0.0434974	Jam2 - Jam3
VTN	0.0372492	Vtn - (Itga8+Itgb1)
NOTCH	0.0342911	Dll1 - Notch4
FN1	0.0323904	Fn1 - (Itga5+Itgb1)
LAMININ	0.031502	Lamb1 - (Itga7+Itgb1)
JAM	0.0312304	Jam3 - F11r
FN1	0.030351	Fn1 - (Itga8+Itgb1)
COLLAGEN	0.0293993	Col4a1 - (Itga11+Itgb1)
LAMININ	0.0283907	Lama2 - (Itga1+Itgb1)
COLLAGEN	0.0280624	Col1a1 - (Itga11+Itgb1)
JAM	0.0254381	Jam3 - Jam3
LAMININ	0.0251151	Lama2 - (Itga6+Itgb1)
LAMININ	0.0245493	Lamb1 - (Itga2+Itgb1)
COLLAGEN	0.023527	Col4a1 - (Itga2+Itgb1)
COLLAGEN	0.0234313	Col1a1 - (Itga2+Itgb1)
LAMININ	0.0207702	Lama2 - Cd44
LAMININ	0.0206041	Lama2 - (Itga3+Itgb1)
LAMININ	0.020438	Lama2 - (Itga9+Itgb1)
LAMININ	0.0201308	Lama2 - (Itga6+Itgb4)
FN1	0.0189449	Fn1 - (Itgav+Itgb6)
LAMININ	0.0161665	Lama3 - (Itga6+Itgb1)
LAMININ	0.0137954	Lama3 - (Itga6+Itgb4)
LAMININ	0.0123442	Lama3 - (Itga3+Itgb1)
LAMININ	0.0103955	Lama3 - (Itga1+Itgb1)
LAMININ	0.0102886	Lama3 - Cd44
LAMININ	0.00828749	Lama2 - (Itga7+Itgb1)
LAMININ	0.00799098	Lama3 - (Itga9+Itgb1)
CDH1	0.00670296	Cdh1 - Klrg1
LAMININ	0.00584196	Lama2 - (Itga2+Itgb1)
VTN	0.00545259	Vtn - (Itgav+Itgb8)
COLLAGEN	0.00462812	Col4a1 - (Itga10+Itgb1)
VCAM	0.00443297	Vcam1 - Integrin_adb2
COLLAGEN	0.00433204	Col1a1 - (Itga10+Itgb1)
LAMININ	0.00403798	Lamc3 - (Itga1+Itgb1)
LAMININ	0.00324021	Lamc3 - (Itga6+Itgb1)
FN1	0.00312247	Fn1 - (Itgav+Itgb8)
LAMININ	0.00267159	Lamc3 - Cd44
COLLAGEN	0.00256394	Col4a1 - (Itgav+Itgb8)
LAMININ	0.00250393	Lamc3 - (Itga6+Itgb4)
LAMININ	0.00249296	Lamc3 - (Itga9+Itgb1)
LAMININ	0.0024648	Lamc3 - (Itga3+Itgb1)
COLLAGEN	0.00241288	Col1a1 - (Itgav+Itgb8)
LAMININ	0.0021652	Lamb1 - (Itgav+Itgb8)
LAMININ	0.00206198	Lama3 - (Itga2+Itgb1)
LAMININ	0.00205516	Lama3 - (Itga7+Itgb1)
LAMININ	0.00154762	Lamc3 - (Itga7+Itgb1)
LAMININ	0.00131758	Lama1 - (Itga1+Itgb1)
LAMININ	0.00107344	Lama1 - (Itga9+Itgb1)
LAMININ	0.00099942	Lama1 - Cd44
LAMININ	0.00096154	Lama1 - (Itga6+Itgb1)
LAMININ	0.00092018	Lama1 - (Itga3+Itgb1)
LAMININ	0.00076289	Lama1 - (Itga6+Itgb4)
LAMININ	0.00065412	Lamc3 - (Itga2+Itgb1)
LAMININ	0.00051697	Lama2 - (Itgav+Itgb8)
LAMININ	0.00032921	Lama1 - (Itga7+Itgb1)
LAMININ	0.00016821	Lama1 - (Itga2+Itgb1)
LAMININ	0.00012263	Lama3 - (Itgav+Itgb8)
LAMININ	6.8e-05	Lamc3 - (Itgav+Itgb8)
LAMININ	2.21e-05	Lama1 - (Itgav+Itgb8)
COLLAGEN	0	Col2a1 - (Itga1+Itgb1)
COLLAGEN	0	Col2a1 - (Itga2+Itgb1)
COLLAGEN	0	Col2a1 - (Itga3+Itgb1)
COLLAGEN	0	Col2a1 - (Itga9+Itgb1)
COLLAGEN	0	Col2a1 - (Itga10+Itgb1)
COLLAGEN	0	Col2a1 - (Itga11+Itgb1)
COLLAGEN	0	Col2a1 - (Itgav+Itgb8)
COLLAGEN	0	Col2a1 - Cd44
LAMININ	0	Lamc2 - (Itga1+Itgb1)
LAMININ	0	Lamc2 - (Itga2+Itgb1)
LAMININ	0	Lamc2 - (Itga3+Itgb1)
LAMININ	0	Lamc2 - (Itga6+Itgb1)
LAMININ	0	Lamc2 - (Itga7+Itgb1)
LAMININ	0	Lamc2 - (Itga9+Itgb1)
LAMININ	0	Lamc2 - (Itgav+Itgb8)
LAMININ	0	Lamc2 - (Itga6+Itgb4)
LAMININ	0	Lamc2 - Cd44
FN1	0	Fn1 - (Itga2b+Itgb3)
TENASCIN	0	Tnc - (Itga2b+Itgb3)
JAM	0	Jam3 - (Itgam+Itgb2)
THY1	0	Thy1 - (Itgam+Itgb2)
CCL	0	Ccl20 - Ccr6
VWF	0	Vwf - (Itga2b+Itgb3)
NOTCH	0	Dlk1 - Notch1
NOTCH	0	Dlk1 - Notch2
NOTCH	0	Dlk1 - Notch3
NOTCH	0	Dlk1 - Notch4
NOTCH	0	Dll3 - Notch1
NOTCH	0	Dll3 - Notch2
NOTCH	0	Dll3 - Notch3
NOTCH	0	Dll3 - Notch4
ICAM	0	Icam1 - (Itgam+Itgb2)
ICAM	0	Icam2 - (Itgam+Itgb2)
VTN	0	Vtn - (Itga2b+Itgb3)
COMPLEMENT	0	C3 - (Itgam+Itgb2)
IL2	0	Il15 - (Il15ra+Il2rb)
IL2	0	Il21 - (Il21r+Il2rg)
SELL	0	Sell - Madcam1

## Sheet: d90_pathway_contributions
name	contribution	interaction
CDH	1	Cdh1 - Cdh1
PECAM1	1	Pecam1 - Pecam1
NCAM	1	Ncam1 - Ncam1
VWF	1	Vwf - (Itgav+Itgb3)
RELN	1	Reln - (Itga3+Itgb1)
COMPLEMENT	1	C3 - (Itgax+Itgb2)
IL1	1	Il18 - (Il18r1+Il18rap)
FLT3	1	Flt3l - Flt3
CX3C	1	Cx3cl1 - Cx3cr1
MADCAM	1	Madcam1 - (Itga4+Itgb7)
XCR	1	Xcl1 - Xcr1
CHAD	1	Chad - (Itga2+Itgb1)
CD86	0.975181	Cd86 - Cd28
SELL	0.950175	Sell - Cd34
CXCL	0.917696	Cxcl9 - Cxcr3
MHC-II	0.878252	H2-ab1 - Cd4
CCL	0.777044	Ccl25 - Ccr9
IL2	0.727277	Il7 - (Il7r+Il2rg)
ICOS	0.715297	Icosl - Cd28
THY1	0.668768	Thy1 - (Itgav+Itgb3)
TGFb	0.629331	Tgfb1 - (Tgfbr1+Tgfbr2)
CDH1	0.628056	Cdh1 - (Itgae+Itgb7)
IL4	0.511717	Il4 - Il4r
VTN	0.510997	Vtn - (Itgav+Itgb1)
IL4	0.488283	Il4 - (Il4r+Il13ra1)
TENASCIN	0.463319	Tnc - (Itgav+Itgb3)
VCAM	0.394864	Vcam1 - (Itga4+Itgb1)
TENASCIN	0.392722	Tnc - (Itga9+Itgb1)
ICAM	0.390451	Icam1 - (Itgax+Itgb2)
VCAM	0.379715	Vcam1 - (Itga9+Itgb1)
CDH1	0.367417	Cdh1 - (Itga1+Itgb1)
THY1	0.331232	Thy1 - (Itgax+Itgb2)
FN1	0.318847	Fn1 - (Itgav+Itgb1)
NOTCH	0.318712	Dll1 - Notch1
JAM	0.287178	Jam2 - (Itgav+Itgb1)
IL2	0.272723	Il4 - (Il4r+Il2rg)
ICOS	0.266368	Icosl - Icos
TGFb	0.255104	Tgfb3 - (Tgfbr1+Tgfbr2)
NOTCH	0.243912	Dll4 - Notch1
ICAM	0.24194	Icam1 - Itgal
VTN	0.23138	Vtn - (Itgav+Itgb3)
CCL	0.222956	Ccl5 - Ccr5
VTN	0.217642	Vtn - (Itgav+Itgb5)
ICAM	0.208744	Icam1 - (Itgal+Itgb2)
JAM	0.205962	F11r - F11r
VCAM	0.20555	Vcam1 - (Itga4+Itgb7)
FN1	0.163809	Fn1 - (Itgav+Itgb3)
LAMININ	0.162162	Lamb1 - (Itga6+Itgb1)
ICAM	0.158865	Icam2 - (Itgal+Itgb2)
JAM	0.152464	Jam2 - Jam2
LAMININ	0.1466	Lamb1 - (Itga6+Itgb4)
COLLAGEN	0.138898	Col4a1 - (Itga1+Itgb1)
FN1	0.13266	Fn1 - Cd44
COLLAGEN	0.131439	Col1a1 - (Itga1+Itgb1)
FN1	0.131003	Fn1 - (Itga4+Itgb1)
NOTCH	0.126723	Dll1 - Notch3
MHC-II	0.121748	H2-dmb2 - Cd4
TENASCIN	0.117676	Tnc - (Itga8+Itgb1)
TGFb	0.115565	Tgfb2 - (Tgfbr1+Tgfbr2)
FN1	0.115561	Fn1 - (Itga3+Itgb1)
COLLAGEN	0.112398	Col4a1 - (Itga9+Itgb1)
LAMININ	0.110289	Lamb1 - (Itga1+Itgb1)
COLLAGEN	0.10645	Col4a1 - Cd44
COLLAGEN	0.105489	Col1a1 - (Itga9+Itgb1)
COLLAGEN	0.102627	Col1a1 - Cd44
NOTCH	0.100361	Dll4 - Notch3
COLLAGEN	0.0980962	Col4a1 - (Itga3+Itgb1)
LAMININ	0.0975749	Lamb1 - Cd44
JAM	0.094871	Jam2 - F11r
COLLAGEN	0.0942027	Col1a1 - (Itga3+Itgb1)
LAMININ	0.0933866	Lamb1 - (Itga9+Itgb1)
JAM	0.0918163	Jam2 - (Itga3+Itgb1)
LAMININ	0.0867769	Lamb1 - (Itga3+Itgb1)
CXCL	0.0823044	Cxcl10 - Cxcr3
FN1	0.0744011	Fn1 - (Itga4+Itgb7)
JAM	0.0735641	Jam1 - (Itgal+Itgb2)
NOTCH	0.0665923	Dll1 - Notch2
SELL	0.0498249	Sell - Madcam1
NOTCH	0.0492041	Dll4 - Notch4
NOTCH	0.0483225	Dll4 - Notch2
JAM	0.047194	Jam2 - Jam3
NOTCH	0.0461728	Dll1 - Notch4
VTN	0.039981	Vtn - (Itga8+Itgb1)
LAMININ	0.0392803	Lama2 - (Itga6+Itgb1)
FN1	0.0386779	Fn1 - (Itga8+Itgb1)
LAMININ	0.0362642	Lama2 - (Itga6+Itgb4)
COLLAGEN	0.0338172	Col1a1 - (Itga11+Itgb1)
COLLAGEN	0.0332984	Col4a1 - (Itga11+Itgb1)
LAMININ	0.0307522	Lama2 - (Itga1+Itgb1)
LAMININ	0.0263692	Lamb1 - (Itga7+Itgb1)
TENASCIN	0.0262833	Tnc - (Itgav+Itgb6)
CD86	0.0248188	Cd86 - Ctla4
JAM	0.0246768	Jam3 - F11r
JAM	0.0222732	Jam3 - Jam3
LAMININ	0.0221562	Lama2 - (Itga9+Itgb1)
LAMININ	0.0207459	Lama2 - (Itga3+Itgb1)
LAMININ	0.020279	Lama2 - Cd44
VCAM	0.0198704	Vcam1 - Integrin_adb2
ICOS	0.018335	Icosl - Ctla4
COLLAGEN	0.0164433	Col1a1 - (Itga2+Itgb1)
FN1	0.0153646	Fn1 - (Itga5+Itgb1)
COLLAGEN	0.0148978	Col4a1 - (Itga2+Itgb1)
LAMININ	0.0141902	Lamb1 - (Itga2+Itgb1)
LAMININ	0.0113099	Lama3 - (Itga6+Itgb4)
LAMININ	0.0111728	Lama3 - (Itga6+Itgb1)
FN1	0.00967662	Fn1 - (Itgav+Itgb6)
LAMININ	0.00910233	Lama2 - (Itga7+Itgb1)
LAMININ	0.00646567	Lama3 - (Itga3+Itgb1)
LAMININ	0.00634045	Lamc3 - (Itga6+Itgb1)
COLLAGEN	0.00611104	Col4a1 - (Itga10+Itgb1)
LAMININ	0.00603491	Lama3 - (Itga1+Itgb1)
COLLAGEN	0.00583294	Col1a1 - (Itga10+Itgb1)
LAMININ	0.00563233	Lamc3 - (Itga6+Itgb4)
LAMININ	0.00547564	Lamc3 - (Itga1+Itgb1)
LAMININ	0.00475312	Lama2 - (Itga2+Itgb1)
LAMININ	0.00457437	Lama3 - (Itga9+Itgb1)
CDH1	0.0045263	Cdh1 - Klrg1
LAMININ	0.00435504	Lama3 - Cd44
LAMININ	0.00324768	Lamc3 - Cd44
LAMININ	0.00309959	Lamc3 - (Itga3+Itgb1)
LAMININ	0.00286519	Lamc3 - (Itga9+Itgb1)
LAMININ	0.00249785	Lamc3 - (Itga7+Itgb1)
LAMININ	0.0012876	Lama3 - (Itga7+Itgb1)
LAMININ	0.000930102	Lama1 - (Itga1+Itgb1)
LAMININ	0.000781035	Lama1 - (Itga9+Itgb1)
LAMININ	0.000669979	Lamc3 - (Itga2+Itgb1)
LAMININ	0.000608955	Lama1 - (Itga6+Itgb1)
LAMININ	0.000570846	Lama1 - (Itga6+Itgb4)
LAMININ	0.000493289	Lama3 - (Itga2+Itgb1)
LAMININ	0.000384904	Lama1 - (Itga3+Itgb1)
LAMININ	0.000331939	Lama1 - Cd44
LAMININ	0.000135825	Lama1 - (Itga7+Itgb1)
LAMININ	5.25649e-05	Lama1 - (Itga2+Itgb1)
LAMININ	0	Lamc2 - (Itga1+Itgb1)
LAMININ	0	Lamc2 - (Itga2+Itgb1)
LAMININ	0	Lamc2 - (Itga3+Itgb1)
LAMININ	0	Lamc2 - (Itga6+Itgb1)
LAMININ	0	Lamc2 - (Itga7+Itgb1)
LAMININ	0	Lamc2 - (Itga9+Itgb1)
LAMININ	0	Lama1 - (Itgav+Itgb8)
LAMININ	0	Lama2 - (Itgav+Itgb8)
LAMININ	0	Lama3 - (Itgav+Itgb8)
LAMININ	0	Lamb1 - (Itgav+Itgb8)
LAMININ	0	Lamc2 - (Itgav+Itgb8)
LAMININ	0	Lamc3 - (Itgav+Itgb8)
LAMININ	0	Lamc2 - (Itga6+Itgb4)
LAMININ	0	Lamc2 - Cd44
COLLAGEN	0	Col2a1 - (Itga1+Itgb1)
COLLAGEN	0	Col2a1 - (Itga2+Itgb1)
COLLAGEN	0	Col2a1 - (Itga3+Itgb1)
COLLAGEN	0	Col2a1 - (Itga9+Itgb1)
COLLAGEN	0	Col2a1 - (Itga10+Itgb1)
COLLAGEN	0	Col2a1 - (Itga11+Itgb1)
COLLAGEN	0	Col1a1 - (Itgav+Itgb8)
COLLAGEN	0	Col2a1 - (Itgav+Itgb8)
COLLAGEN	0	Col4a1 - (Itgav+Itgb8)
COLLAGEN	0	Col2a1 - Cd44
FN1	0	Fn1 - (Itga2b+Itgb3)
FN1	0	Fn1 - (Itgav+Itgb8)
JAM	0	Jam3 - (Itgam+Itgb2)
TENASCIN	0	Tnc - (Itga2b+Itgb3)
THY1	0	Thy1 - (Itgam+Itgb2)
CCL	0	Ccl20 - Ccr6
NOTCH	0	Dlk1 - Notch1
NOTCH	0	Dlk1 - Notch2
NOTCH	0	Dlk1 - Notch3
NOTCH	0	Dlk1 - Notch4
NOTCH	0	Dll3 - Notch1
NOTCH	0	Dll3 - Notch2
NOTCH	0	Dll3 - Notch3
NOTCH	0	Dll3 - Notch4
VWF	0	Vwf - (Itga2b+Itgb3)
VTN	0	Vtn - (Itga2b+Itgb3)
VTN	0	Vtn - (Itgav+Itgb8)
COMPLEMENT	0	C3 - (Itgam+Itgb2)
ICAM	0	Icam1 - (Itgam+Itgb2)
ICAM	0	Icam2 - (Itgam+Itgb2)
IL2	0	Il15 - (Il15ra+Il2rb)
IL2	0	Il21 - (Il21r+Il2rg)
