# Supplementary material for: Tissue-resident memory CD8 T cell diversity is spatiotemporally imprinted
Source: Nature. 2025 Jan 22;639(8054):483–92. doi: 10.1038/s41586-024-08466-x (PMC11903307; doi:10.1038/s41586-024-08466-x)
Supplement: Supplementary file 4 — Supplementary Tables 1–12 [file 41586_2024_8466_MOESM4_ESM.zip › New folder/2024-02-04343D-Table_5_L-R pathway contributions for the visiumHD dataset.csv]

name	contribution	interaction
GRN	1	Grn - Sort1
PECAM2	1	Pecam1 - Cd38
DESMOSOME	1	Dsc2 - Dsg2
IGFBP	1	Igfbp3 - Tmem219
VISFATIN	1	Nampt - (Itga5+Itgb1)
OCLN	1	Ocln - Ocln
HSPG	1	Hspg2 - Dag1
CypA	1	Ppia - Bsg
LCK	1	Lck - (Cd8a+Cd8b1)
ApoB	1	Apob - Apobr
27HC	1	22HC-CYP3A4 - Nr1h4
MMP	1	Mmp2 - Integrin_avb3
MPZ	1	Mpzl1 - Mpzl1
CHEMERIN	1	Rarres2 - Cmklr1
ESAM	1	Esam - Esam
AGRN	1	Agrn - Dag1
Androsterone	1	Androsterone-HSD17B6 - Nr1h4
NGL	1	Lrrc4b - Ptprf
NTS	1	Nts - Sort1
IL16	1	Il16 - Cd4
PSAP	1	Psap - Gpr37l1
PLAU	1	Plau - Plaur
TWEAK	1	Tnfsf12 - Tnfrsf12a
FLT3	1	Flt3l - Flt3
MADCAM	1	Madcam1 - (Itga4+Itgb7)
PTPRM	1	Ptprm - Ptprm
12oxoLTB5	1	12oxoLTB4-PTGR1 - Ltb4r2
CD48	1	Cd48 - Cd244a
12oxoLTB4	1	12oxoLTB4-PTGR1 - Ltb4r1
Testosterone	1	Testosterone-HSD17B12 - Ar
CD52	1	Cd52 - Siglecg
IFN-II	1	Ifng - (Ifngr1+Ifngr2)
SCT	1	Sct - Sctr
HGF	1	Hgf - Met
CSPG4	1	Cspg4 - (Itga2+Itgb1)
CD160	1	Cd160 - Tnfrsf14
DMP1	1	Dmp1 - (Itgav+Itgb3)
CDH5	1	Cdh5 - Cdh5
CD6	1	Cd6 - Alcam
KIT	1	Kitl - Kit
SN	1	Siglec1 - Spn
FASLG	1	Fasl - Fas
AGT	1	Agt - Agtr1a
CHAD	1	Chad - (Itga2+Itgb1)
RBP4	1	Rbp4 - Stra6
BST2	1	Bst2 - Pira2
VISTA	1	Vsir - Igsf11
XCR	1	Xcl1 - Xcr1
PTH	1	Pthlh - Pth1r
NGF	1	Ngf - Ngfr
CD34	1	Cd34 - Selp
PVR	1	Pvr - Cd226
NEGR	1	Negr1 - Negr1
CD96	1	Cd96 - Pvr
DHT	1	DHT-SRD5A1 - Ar
ENHO	1	Enho - Gpr19
IL4	1	Csf2 - (Csf2ra+Csf2rb)
IL6	1	Il6 - (Il6r+Il6st)
BTLA	1	Btla - Tnfrsf14
PDL2	1	Pdcd1lg2 - Pdcd1
PD-L1	1	Cd274 - Pdcd1
APELIN	1	Apln - Aplnr
GITRL	1	Tnfsf18 - Tnfrsf18
Androstenedione	1	Androstenedione-CYP17A1 - Ar
CD137	1	Tnfsf9 - Tnfrsf9
MAG	1	Mag - Mag
CTSG	1	Ctsg - Fpr1
CDH	0.999315341998429	Cdh1 - Cdh1
SLITRK	0.995059535369544	Slitrk6 - Ptprs
RESISTIN	0.994055636631365	Retn - Cap1
SEMA7	0.983740580826843	Sema7a - (Itgb1+Itga1)
GUCA	0.97386134779892	Guca2b - Gucy2c
APP	0.970976721175749	App - Cd74
PECAM1	0.969480456531051	Pecam1 - Pecam1
SEMA5	0.96549647917375	Sema5a - Plxna1
VWF	0.961791313171238	Vwf - (Itgav+Itgb3)
VIP	0.960163864339793	Vip - Vipr1
CD45	0.951668906697595	Ptprc - Mrc1
CLDN	0.94566544135298	Cldn3 - Cldn3
FLRT	0.945059883426027	Flrt3 - Flrt3
RELN	0.939838241523214	Reln - (Itga3+Itgb1)
TULP	0.934975892206535	Tub - Mertk
HH	0.930817841939914	Ihh - Ptch1
LAIR1	0.921378667065549	Lair1 - Lilrb4a
ApoA	0.898828778148623	Apoa1 - (Cubn+Amn)
TAC	0.894192033128133	Tac1 - Tacr1
CD200	0.884630267363714	Cd200 - Cd200r1
RANKL	0.882638239544377	Tnfsf11 - Tnfrsf11a
GAS	0.873810390315966	Gas6 - Axl
GALANIN	0.865378015907537	Gal - Galr2
DHEAS	0.853838747632126	DHEAS-SULT2B - Ppard
MIF	0.851597773141349	Mif - (Cd74+Cd44)
GIPR	0.843790277056088	Gip - Gipr
SELL	0.839247343809718	Sell - Cd34
CD39	0.833271882140553	Entpd1 - Adora2b
GAP	0.828042092231054	Gja1 - Gja1
KLK	0.817890127091608	Klk1 - F2r
PROS	0.814728667486058	Pros1 - Axl
NMU	0.814181518072399	Nmu - Nmur1
CSF	0.807561677838285	Il34 - Csf1r
LIGHT	0.803361023560777	Tnfsf14 - Ltbr
TNF	0.78970551676014	Tnf - Tnfrsf1a
NT	0.784606781317623	Ntf3 - Ngfr
CD86	0.780274783637452	Cd86 - Cd28
ANGPT	0.76148663648312	Angpt2 - (Itga5+Itgb1)
Netrin	0.75634536379973	Ntn1 - Unc5b
PROCR	0.75338107221919	Proc - (Procr+Hsp90aa1)
PERIOSTIN	0.728492668469712	Postn - (Itgav+Itgb5)
SELPLG	0.726679157130264	Selplg - Sell
NCAM	0.711613941744808	Ncam1 - Ncam1
2-AG	0.708435631663612	2AG-DAGLB - Gpr55
SLIT	0.69205656716705	Slit2 - Robo1
CEACAM	0.674117793668357	Ceacam1 - Ceacam1
CNTN	0.672964327523343	Cntn1 - Notch1
SerotoninDopamin	0.669085885779389	5-HT-DOPA-DDC - Htr3a
DHEA	0.66650226051947	DHEA-STS - Nr1i2
ANNEXIN	0.650408219187483	Anxa1 - Fpr2
ADGRG	0.645505335059447	Col3a1 - Adgrg1
NKG2D	0.641368823141417	Ulbp1 - (Klrk1+Hcst)
THY1	0.60851741648544	Thy1 - (Itgam+Itgb2)
PTPR	0.600150250528481	Lrfn4 - Ptprf
ADGRA	0.599621711708097	Sdc1 - Adgra2
GALECTIN	0.592390991817479	Lgals9 - Cd45
SOMATOSTATIN	0.582362243946391	Sst - Sstr1
Histamine	0.577358474253534	Hist-Hdc - Hrh2
LIFR	0.573458021124613	Lif - (Lifr+Il6st)
APRIL	0.560052562543671	Tnfsf13 - Tnfrsf13b
UNC5	0.55816263359549	Flrt3 - Unc5b
L1CAM	0.555044416369786	L1cam - (Itga4+Itgb7)
ADIPONECTIN	0.550734566619617	Adipoq - Adipor1
CDH1	0.54375418579647	Cdh1 - (Itgae+Itgb7)
LXA4	0.523811457656183	LXA4-Alox12 - Fpr2
Desmosterol	0.523250232452491	Desmosterol-DHCR7 - Nr1h3
CD80	0.507790635292301	Cd80 - Cd28
CD40	0.500705681815901	Cd40lg - (Itgam+Itgb2)
IL2	0.500009590015787	Il7 - (Il7r+Il2rg)
Adenosine	0.496640566791394	ADO-(Nt5e+Slc29a1) - Adora2b
ICOS	0.488238271676166	Icosl - Icos
ADGRE	0.486917453500266	Thy1 - Adgre5
NECTIN	0.48296071950899	Nectin3 - Nectin2
Desmosterol	0.476749767547509	Desmosterol-DHCR7 - Nr1h2
LXA4	0.476188542343817	LXA4-Alox5 - Fpr2
PARs	0.472427027163213	Gzma - Pard3
BAFF	0.472056567085276	Tnfsf13b - Tnfrsf13b
CD40	0.471876907655306	Cd40lg - (Itga5+Itgb1)
GCG	0.468261279618747	Gcg - Glp2r
CCL	0.457046310635466	Ccl5 - Ccr5
PCDH	0.452575611479307	Pcdhgc3 - Pcdhgc3
ADIPONECTIN	0.449265433380383	Adipoq - Adipor2
CADM	0.444382216627142	Cadm1 - Nectin3
APRIL	0.439947437456329	Tnfsf13 - Tnfrsf17
IL2	0.435005437945976	Il15 - (Il15ra+Il2rb)
COMPLEMENT	0.433949528080037	C3 - C3ar1
PDGF	0.42527511740629	Pdgfa - Pdgfrb
Histamine	0.422641525746466	Hist-Hdc - Hrh1
5-HT	0.418675362598477	5-HT-(Tph1+Slc6a4) - Htr2b
SOMATOSTATIN	0.417637756053609	Sst - Sstr4
ICOS	0.417199100955987	Icosl - Cd28
CD80	0.413739373760904	Cd80 - Cd274
ncWNT	0.412773465490371	Wnt5a - Fzd5
CDH1	0.407766007344598	Cdh1 - (Itga1+Itgb1)
Ach	0.403032388905891	Ach-(Chat+Slc10a4) - Chrm2
SEMA6	0.397028318770209	Sema6d - (Plxna1+Kdr)
MHC-II	0.396306578530848	H2-aa - Cd4
COMPLEMENT	0.392398244906844	C3 - (Itgam+Itgb2)
VTN	0.38744896946467	Vtn - (Itgav+Itgb1)
ACTIVIN	0.377099036697179	Inhba - (Acvr1b+Acvr2a)
BAFF	0.374920117721048	Tnfsf13b - Tnfrsf17
VCAM	0.366680205027944	Vcam1 - (Itga9+Itgb1)
VCAM	0.366670357372982	Vcam1 - (Itga4+Itgb1)
GCG	0.353886764206868	Gcg - Glp1r
ANNEXIN	0.349591780812517	Anxa1 - Fpr1
Ach	0.346585680728068	Ach-(Chat+Slc18a3) - Chrm2
5-HT	0.34658120790192	5-HT-(Tph1+Slc6a4) - Htr4
PARs	0.343924709041554	Gzma - F2r
IL1	0.343283876872957	Il1a - (Il1r1+Il1rap)
LIFR	0.334464891809786	Ctf1 - (Lifr+Il6st)
ANGPTL	0.328962883955166	Angptl2 - (Itga5+Itgb1)
EDN	0.328858538864857	Edn3 - Ednrb
Prostaglandin	0.326841961925571	PGE2-Ptges3 - Ptger4
CLEC	0.324261593109575	Klrb1b - Clec2h
CXCL	0.319633825269774	Cxcl12 - Ackr3
PDGF	0.319071927703606	Pdgfa - Pdgfra
SLIT	0.30794343283295	Slit2 - Robo2
SEMA4	0.306725435669984	Sema4g - Plxnb2
EPHB	0.303646575808819	Efnb1 - Ephb4
NRXN	0.298913415402453	Nrxn2 - Clstn1
IL1	0.295035722179314	Il33 - (Il1rl1+Il1rap)
IGF	0.294803766323911	Igf2 - (Itga6+Itgb4)
GDNF	0.291804846477604	Nrtn - Gfra2
NRG	0.290564700698036	Nrg1 - (Itga6+Itgb4)
MHC-II	0.289066100230561	H2-ab1 - Cd4
JAM	0.283762550617223	Jam1 - (Itgal+Itgb2)
ADGRE	0.282532953565535	(Itgav+Itgb1) - Adgre5
L1CAM	0.281976145840241	L1cam - (Itgav+Itgb3)
EDN	0.281271622253306	Edn2 - Ednrb
PTN	0.281269094909635	Ptn - Sdc4
MK	0.281182997747738	Mdk - Lrp1
NRG	0.278722485426693	Nrg1 - Erbb3
TGFb	0.276900271852571	Tgfb1 - (Tgfbr1+Tgfbr2)
MHC-II	0.276745911143695	H2-eb1 - Cd4
Cholesterol	0.274896101510454	Cholesterol-DHCR24 - Rorc
SELPLG	0.273320842869736	Selplg - Selp
PERIOSTIN	0.271507331530288	Postn - (Itgav+Itgb3)
GDNF	0.270884402468425	Gdnf - Gfra1
JAM	0.269463818833284	F11r - F11r
CEACAM	0.267406049618967	Ceacam1 - Cd8a
VTN	0.267088153330188	Vtn - (Itgav+Itgb5)
SEMA4	0.266797734648152	Sema4d - Plxnb2
EPHA	0.266522477177501	Efna1 - Epha2
SEMA6	0.265124407599926	Sema6a - Plxna2
NOTCH	0.262115382124884	Dll1 - Notch1
TENASCIN	0.258282837191744	Tnc - (Itga9+Itgb1)
VCAM	0.257009545995498	Vcam1 - (Itga4+Itgb7)
ICAM	0.256832073553364	Icam1 - (Itgal+Itgb2)
CysLTs	0.254121151762865	LTE4-Dpep1 - Cysltr2
PTN	0.252116961605052	Ptn - Ncl
Cholesterol	0.25038097794373	Cholesterol-LIPA - Rorc
GDNF	0.247274205943859	Artn - Gfra1
EPHB	0.24696033561678	Efnb2 - Ephb4
GDF	0.246654558846417	Gdf11 - (Tgfbr1+Acvr2a)
PROCR	0.24661892778081	Proc - (Procr+F2r)
DHEA	0.246476892065971	DHEA-STS - Ppara
VEGF	0.242602606870296	Vegfa - Vegfr2
CADM	0.240592328988611	Cadm3 - Nectin3
FGF	0.238244246527181	Fgf7 - Fgfr2
ADGRG	0.238087040607416	Col4a1 - Adgrg6
NECTIN	0.236968085395788	Nectin1 - Nectin3
TGFb	0.236043705306935	Tgfb1 - (Acvr1b+Tgfbr2)
NKG2D	0.235999908793308	Raet1e - (Klrk1+Hcst)
CCL	0.232822398101461	Ccl5 - Ccr1
ICAM	0.232671299334888	Icam1 - Itgal
PTN	0.230936445861558	Ptn - Sdc1
THBS	0.228837757666513	Thbs1 - Cd47
EGF	0.227279660867218	Hbegf - Egfr
EPHA	0.226758195350944	Efna1 - Epha1
ACTIVIN	0.225736889183199	Inhba - (Acvr1b+Acvr2b)
THY1	0.225658854204855	Thy1 - (Itgax+Itgb2)
ADGRA	0.225085114337284	(Itgav+Itgb3) - Adgra2
IGF	0.224202417714225	Igf1 - (Itga6+Itgb4)
CNTN	0.223977760134862	Cntn1 - Notch2
IL1	0.223964403383852	Il18 - (Il18r1+Il18rap)
CLEC	0.221731872930318	Clec2h - Klrb1
MHC-I	0.219814605937286	H2-q2 - Cd8a
CD86	0.219725216362548	Cd86 - Ctla4
CysLTs	0.217005120648881	LTE4-Dpep1 - Cysltr1
MK	0.21396555397695	Mdk - (Itga6+Itgb1)
GDF	0.213955615099739	Gdf10 - (Acvr1b+Acvr2a)
VEGF	0.211754718546116	Vegfa - Vegfr1r2
TNF	0.21029448323986	Tnf - Tnfrsf1b
SEMA6	0.208931898853667	Sema6d - Plxna1
UNC5	0.206505921219302	Flrt2 - Unc5b
CXCL	0.204962029048862	Cxcl16 - Cxcr6
TENASCIN	0.204880012925257	Tnc - Sdc4
ICAM	0.203910870154783	Icam1 - (Itgam+Itgb2)
CysLTs	0.201731644545516	LTB4-lta4h - Ltb4r2
GALECTIN	0.20166091348344	Lgals9 - Ighm
ncWNT	0.201268596494136	Wnt5a - Mcam
LIGHT	0.196638976439223	Tnfsf14 - Tnfrsf14
NT	0.19453768693709	Ntf3 - Ntrk3
CSF	0.192438322161715	Csf1 - Csf1r
CXCL	0.191177742014258	Cxcl9 - Cxcr3
GDNF	0.190036545110112	Artn - Gfra3
CysLTs	0.18912426512162	LTB4-lta4h - Ltb4r1
SPP1	0.189035992933191	Spp1 - (Itgav+Itgb1)
CLEC	0.188936402104472	Klrb1a - Clec2h
NRXN	0.188682774498177	Nrxn1 - Clstn1
FGF	0.188111884794227	Fgf7 - Fgfr1
NMU	0.185818481927601	Nmu - Nmur2
EGF	0.185740301850654	Hbegf - (Egfr+Erbb2)
NOTCH	0.18367924788108	Jag1 - Notch1
BMP	0.182946953270327	Bmp4 - (Bmpr1a+Bmpr2)
Adenosine	0.182640157858659	ADO-(Nt5e+Slc29a3) - Adora2b
NRXN	0.182418298626118	Nrxn2 - Dag1
KLK	0.182109872908391	Klk8 - F2r
GCG	0.177851956174385	Gcg - Gcgr
ADGRA	0.17529317395462	Sdc2 - Adgra2
TENASCIN	0.174384747958063	Tnc - Sdc1
COMPLEMENT	0.173652227013119	C3 - (Itgax+Itgb2)
IGF	0.172455230996551	Igf2 - (Itgav+Itgb3)
VTN	0.169854486551013	Vtn - (Itga8+Itgb1)
Prostaglandin	0.168987804436326	PGE2-Ptges3 - Ptger2
PDGF	0.16873169651313	Pdgfc - Pdgfra
Cholesterol	0.16857607493211	Cholesterol-DHCR24 - Rora
SPP1	0.166291354248166	Spp1 - (Itga9+Itgb1)
ADGRL	0.166277983681802	Flrt3 - Adgrl1
MHC-I	0.16594300731557	H2-q2 - Cd8b1
THY1	0.165823729309705	Thy1 - (Itgav+Itgb3)
MK	0.165808234054973	Mdk - (Itga4+Itgb1)
Prostaglandin	0.165575444660702	PGE2-Ptges2 - Ptger4
VEGF	0.165027448174053	Vegfa - Vegfr1
TENASCIN	0.163721141366653	Tnc - (Itga8+Itgb1)
L1CAM	0.162979437789973	L1cam - L1cam
PTPR	0.161805808365272	Lrfn4 - Ptprs
PROS	0.161345973305557	Pros1 - Mertk
2-AG	0.160957055967304	2AG-DAGLA - Gpr55
PARs	0.160756797908545	Gzma - F2rl1
EGF	0.159614263430956	Ereg - Egfr
TGFb	0.156280764343448	Tgfb1 - (Acvr1+Tgfbr1)
GIPR	0.156209722943912	Gcg - Gipr
ANGPTL	0.15563740874937	Angptl1 - (Itga1+Itgb1)
NCAM	0.153948046161865	Ncam1 - Fgfr1
BAFF	0.153023315193676	Tnfsf13b - Tnfrsf13c
GDF	0.151362542420965	Gdf11 - (Acvr1b+Acvr2b)
NRG	0.150519752046639	Nrg1 - (Itgav+Itgb3)
FN1	0.149901243248461	Fn1 - (Itgav+Itgb1)
SerotoninDopamin	0.149338728321972	5-HT-DOPA-DDC - Htr2b
NECTIN	0.14840649562273	Nectin2 - Cd226
GDF	0.146638736344334	Gdf15 - Tgfbr2
CADM	0.146481730595949	Cadm1 - Cadm1
SPP1	0.146070563709419	Spp1 - (Itga4+Itgb1)
MHC-I	0.144115119794053	H2-k1 - Cd8a
EPHB	0.143455528176367	Efnb2 - Ephb2
ANGPT	0.14195243495726	Angpt2 - Tek
SPP1	0.139924382182289	Spp1 - (Itgav+Itgb5)
FN1	0.139504148298281	Fn1 - (Itga3+Itgb1)
GAP	0.137806951749936	Gjc1 - Gja1
IL1	0.137715997563878	Il1b - (Il1r1+Il1rap)
NRXN	0.137074833394123	Nrxn2 - Nlgn2
Glutamate	0.135517144013618	Glu-(Slc1a1+Gls) - (Grik3+Grik5)
GALANIN	0.134621984092463	Gal - Galr3
SEMA4	0.134273627107748	Sema4a - Plxnb2
VEGF	0.133064595698838	Vegfb - Vegfr1
EDN	0.131198977125825	Edn3 - Ednra
GDF	0.131195645922109	Gdf11 - (Tgfbr1+Acvr2b)
BMP	0.130595557075669	Bmp5 - (Bmpr1a+Bmpr2)
NRG	0.129240437419457	Nrg1 - (Erbb2+Erbb3)
EDN	0.128434275154932	Edn2 - Ednra
EGF	0.127437119113249	Ereg - (Egfr+Erbb2)
ADGRL	0.127306668824911	Tenm3 - Adgrl1
MHC-I	0.125889615711804	H2-k1 - Cd8b1
DHEAS	0.125861333583968	DHEAS-SULT2B - Ppara
SEMA3	0.125787144681421	Sema3f - (Nrp2+Plxna1)
SerotoninDopamin	0.123029951808073	5-HT-DOPA-DDC - Htr4
NKG2D	0.122631268065274	Raet1d - (Klrk1+Hcst)
FN1	0.121329769707766	Fn1 - (Itga4+Itgb1)
FGF	0.119179032231461	Fgf9 - Fgfr2
5-HT	0.119070182372272	5-HT-(Tph1+Slc6a4) - Htr1b
NOTCH	0.118665493016843	Dll1 - Notch3
JAM	0.118440961511628	Jam2 - F11r
MIF	0.117475455699764	Mif - (Cd74+Cxcr4)
RANKL	0.117361760455623	Tnfsf11 - Tnfrsf11b
Cholesterol	0.116280524429993	Cholesterol-DHCR7 - Rora
Cholesterol	0.115815458832128	Cholesterol-DHCR7 - Rorc
EPHB	0.115629451795179	Efnb1 - Ephb2
WNT	0.115320307750269	Wnt2b - (Fzd5+Lrp6)
THBS	0.115183238040487	Thbs1 - Sdc4
EPHA	0.114813832120363	Efna4 - Epha1
Adenosine	0.114675969112364	ADO-(Nt5e+Slc29a1) - Adora2a
2-AG	0.114412869969919	2AG-DAGLB - Cnr1
ICAM	0.114335910284801	Icam1 - (Itgax+Itgb2)
ACTIVIN	0.113251305365349	Inhbabb - (Acvr1b+Acvr2a)
FN1	0.112686480207871	Fn1 - Sdc4
SPP1	0.111584646241129	Spp1 - (Itga8+Itgb1)
MK	0.111571618810936	Mdk - Sdc4
ADGRE	0.110210696362923	Lpar1 - Adgre5
GDF	0.110192901366435	Gdf9 - (Acvr1b+Bmpr2)
IGF	0.109538230328325	Igf1 - (Itgav+Itgb3)
JAM	0.107860428335416	Jam2 - (Itga3+Itgb1)
Netrin	0.10673663592485	Ntn4 - Unc5b
TAC	0.105807966871867	Tac1 - Tacr2
FGF	0.105679384937175	Fgf9 - Fgfr1
ANGPTL	0.10514135482851	Angptl4 - (Itga5+Itgb1)
NCAM	0.104551858506595	Ncam1 - L1cam
CXCL	0.104249312431587	Cxcl10 - Cxcr3
CD39	0.104060656042227	Entpd1 - Adora2a
THBS	0.103998554099871	Thbs1 - (Itga3+Itgb1)
ADGRL	0.103466821322256	Flrt3 - Adgrl2
NRG	0.103369522657321	Nrg2 - Erbb3
CNTN	0.103057912341795	Nfasc - (Cntn1+Cntnap1)
ADGRL	0.101432061127977	Flrt3 - Adgrl3
NRXN	0.101219651354737	Nrxn1 - Nlgn2
ApoA	0.101171221851377	Apoa1 - Abca1
ACTIVIN	0.10098583467161	Inhaba - Acvr2a
VTN	0.0996467800327161	Vtn - (Itgav+Itgb3)
WNT	0.0992961275503372	Wnt2b - (Fzd5+Lrp5)
FN1	0.0991995524586996	Fn1 - Sdc1
MK	0.09918209514901	Mdk - Sdc1
MK	0.098847844765956	Mdk - Ncl
THBS	0.098674921657561	Thbs1 - Sdc1
NOTCH	0.098142939838266	Jag1 - Notch3
Prostaglandin	0.0978494529532659	PGE2-Ptges2 - Ptger2
GAS	0.0978439990374473	Gas6 - Mertk
EDN	0.0977751011892968	Edn1 - Ednrb
SEMA3	0.0976013900103377	Sema3f - (Nrp2+Plxna2)
Adenosine	0.0974521112665008	ADO-(Nt5e+Slc29a2) - Adora2b
Glutamate	0.0974155003557092	Glu-(Slc1a1+Gls) - Grik3
ANGPT	0.09656092855962	Angpt1 - Tek
SELL	0.096327641743229	Sell - Madcam1
JAM	0.0949478041419709	Jam2 - (Itgav+Itgb1)
ICOS	0.0945626273678467	Icosl - Ctla4
SEMA4	0.094515072329914	Sema4d - Cd72
EPHA	0.0937654693331284	Efna5 - Epha1
PTPR	0.0919925613619337	Lrrc4c - Ptprf
ncWNT	0.0905156619625688	Wnt5a - Fzd4
PCDH	0.0903352926364698	Pcdhga6 - Pcdhga6
CCL	0.0898570673760713	Ccl25 - Ccr9
VEGF	0.0893824345628258	Vegfc - Vegfr2
GALECTIN	0.0876122648356978	Lgals9 - Cd44
ICAM	0.0874927713609927	Icam2 - (Itgal+Itgb2)
DHEA	0.0870208474145591	DHEA-STS - Esr1
Ach	0.0843639082178721	Ach-(Chat+Slc10a4) - Chrm3
FGF	0.0828047955767994	Fgf1 - Fgfr1
Glutamate	0.0822692275309881	Glu-(Slc1a1+Gls) - Gria4
PTN	0.0820132788309681	Ptn - Sdc3
EPHA	0.0818240532150349	Efna4 - Epha2
GALECTIN	0.0812278012172354	Lgals9 - P4hb
PTN	0.080899666457692	Ptn - (Itgav+Itgb3)
ADGRL	0.080842640194023	Tenm3 - Adgrl2
FN1	0.0807294329564182	Fn1 - (Itga5+Itgb1)
FGF	0.0801801478236718	Fgf1 - Fgfr2
ADGRE	0.0793396178432853	(Itgav+Itgb3) - Adgre5
FN1	0.0790388532589807	Fn1 - (Itga8+Itgb1)
SPP1	0.0790361874114278	Spp1 - (Itga5+Itgb1)
LAIR1	0.0786213329344507	Lair1 - Pira2
THBS	0.0785650503272307	Thbs3 - Cd47
CD80	0.0784699909467956	Cd80 - Ctla4
CLEC	0.0783340180601729	Klrb1f - Clec2h
SPP1	0.0773970578200819	Spp1 - Cd44
ADGRL	0.0773758509195272	Flrt2 - Adgrl1
FN1	0.0766120517198492	Fn1 - (Itga4+Itgb7)
ANGPTL	0.0748044888279475	Angptl2 - Pirb
CysLTs	0.0744973447114071	TD4-Ggt1 - Cysltr1
Cholesterol	0.0740508623515852	Cholesterol-LIPA - Rora
Netrin	0.0740459299467029	Ntn1 - Unc5a
ADGRL	0.0739314275358536	Tenm3 - Adgrl3
CADM	0.0739220018997096	Cadm3 - Cadm1
COLLAGEN	0.0735649647787584	Col4a1 - (Itga1+Itgb1)
EPHA	0.0731426613131771	Efna5 - Ephb2
IGF	0.0730672588650859	Igf2 - Igf2r
Ach	0.0725483163316707	Ach-(Chat+Slc18a3) - Chrm3
CXCL	0.0721993715004518	Cxcl12 - Cxcr4
NOTCH	0.0721031610729015	Jag1 - Notch2
TENASCIN	0.0720097103899463	Tnc - (Itgav+Itgb3)
EGF	0.07177658561231	Tgfa - Egfr
ANGPTL	0.071744352388434	Angptl4 - Sdc1
PTN	0.071648557345664	Ptn - Sdc2
IGF	0.0709798765002254	Igf2 - Igf1r
ADGRG	0.0708191933487141	Tgm2 - Adgrg1
PCDH	0.0706847803518676	Pcdhgb4 - Pcdhgb4
ncWNT	0.0705354105874926	Wnt5a - Fzd2
BMP	0.070390570958429	Bmp4 - (Bmpr1a+Acvr2a)
LIFR	0.069801559330976	Clcf1 - (Cntfr+Lifr)
EGF	0.0697736736707979	Areg - Egfr
CD200	0.0696197970327165	Cd200 - Cd200r2
HH	0.0691821580600855	Ihh - Ptch2
SEMA3	0.0684012570181697	Sema3b - (Nrp2+Plxna1)
UNC5	0.0680511723194231	Flrt3 - Unc5a
NRXN	0.068035333636266	Nrxn1 - Dag1
CXCL	0.0673342755735164	Cxcl4 - Cxcr3
LAMININ	0.0666948194018012	Lamc1 - (Itga1+Itgb1)
ANGPTL	0.0663805268128346	Angptl4 - Sdc4
EPHA	0.0658849493270314	Efna5 - Epha2
SEMA3	0.0656126745310839	Sema3b - (Nrp1+Plxna1)
NOTCH	0.0655103867702155	Dll1 - Notch2
TULP	0.0650241077934649	Tulp2 - Tyro3
IL2	0.0649849720382368	Tslp - (Il7r+Crlf2)
SEMA6	0.0649718603996768	Sema6a - Plxna4
SELL	0.0644250144470533	Sell - Podxl
EPHB	0.0639365243271387	Efnb1 - Ephb3
CysLTs	0.0635204732097113	LTD4-Ggt1 - Cysltr2
WNT	0.0634786630448955	Wnt2b - (Fzd4+Lrp6)
SEMA3	0.0628543737659045	Sema3c - (Nrp2+Plxna1)
CD39	0.0626674618172201	Entpd1 - Tmigd3
Netrin	0.062607762532293	Ntn1 - Unc5c
NECTIN	0.0622534645518793	Nectin1 - Cadm3
5-HT	0.0621405364905211	5-HT-(Tph1+Slc18a1) - Htr4
Prostaglandin	0.0620067365882829	PGE2-Ptges - Ptger4
SEMA3	0.061384589875922	Sema3c - (Nrp1+Plxna1)
PCDH	0.0609438852079843	Pcdhgb2 - Pcdhgb2
UNC5	0.0608432681907641	Flrt1 - Unc5b
NOTCH	0.0606201558709592	Dll4 - Notch1
TGFb	0.0605445786046228	Tgfb3 - (Tgfbr1+Tgfbr2)
ADGRL	0.0605116840541477	Unc5a - Adgrl3
LAMININ	0.0602907390890954	Lamc1 - (Itga6+Itgb1)
FN1	0.0598086172229453	Fn1 - Cd44
BMP	0.0595304243140597	Bmp2 - (Bmpr1a+Bmpr2)
COLLAGEN	0.0589770203101733	Col4a1 - (Itga3+Itgb1)
ICAM	0.0586752802263262	Icam2 - (Itgam+Itgb2)
Glutamate	0.0586484833648795	Glu-(Slc1a1+Gls) - Grm8
SerotoninDopamin	0.0585454340905656	5-HT-DOPA-DDC - Htr1b
CCL	0.0582168831266871	Ccl5 - Ackr1
BMP	0.0578874420790878	Bmp5 - (Acvr1+Bmpr2)
CCL	0.0573655977804764	Ccl25 - Ackr4
PTPR	0.0568385822342886	Lrrc4b - Ptprd
TGFb	0.0563181985963353	Tgfb2 - (Tgfbr1+Tgfbr2)
VTN	0.0559886794084862	Vtn - (Itgav+Itgb8)
COLLAGEN	0.055764809094962	Col4a1 - (Itga9+Itgb1)
BMP	0.0557453733510721	Bmp7 - (Bmpr1a+Bmpr2)
SEMA4	0.0553457599535146	Sema4a - (Nrp1+Plxna1)
THBS	0.0550490275280105	Thbs1 - Cd36
IGF	0.0549532192716773	Igf1 - Igf1r
JAM	0.0546607758326026	Jam2 - Jam2
ACTIVIN	0.0543275685070566	Inhbb - (Acvr1b+Acvr2a)
EGF	0.0542264500921876	Areg - (Egfr+Erbb2)
ncWNT	0.0539065457646125	Wnt5a - Fzd7
UNC5	0.0530387045034723	Flrt3 - Unc5
TGFb	0.0526229483999258	Tgfb2 - (Acvr1b+Tgfbr2)
WNT	0.0526146243821813	Wnt2b - (Fzd4+Lrp5)
TENASCIN	0.0525190678300094	Tnc - (Itgav+Itgb6)
Prostaglandin	0.0524936470108842	PGE2-Ptges3 - Ptger1
ACTIVIN	0.052371362239646	Inhbabb - (Acvr1b+Acvr2b)
LAMININ	0.0512007152701218	Lamc1 - (Itga9+Itgb1)
WNT	0.0511859559486987	Wnt2b - (Fzd2+Lrp6)
SEMA6	0.0502450083683813	Sema6b - Plxna2
CLEC	0.0501209064529527	Clec2d - Klrb1b
CLDN	0.0499950695817113	Cldn2 - Cldn2
TGFb	0.0498668671811007	Tgfb3 - (Acvr1b+Tgfbr2)
EGF	0.0498271410539241	Tgfa - (Egfr+Erbb2)
WNT	0.0493796078177993	Wnt2b - (Fzd7+Lrp6)
FLRT	0.0491764102474695	Flrt2 - Flrt2
SPP1	0.0486732503534204	Spp1 - (Itgav+Itgb3)
PCDH	0.0486313778455622	Pcdhga11 - Pcdhga11
PCDH	0.0485017348780452	Pcdhga7 - Pcdhga7
CDH1	0.0484798068589322	Cdh1 - Klrg1
CD45	0.048331093302405	Ptprc - Cd22
EPHB	0.0482142816865141	Efnb2 - Ephb3
Adenosine	0.0479765072265993	ADO-(Nt5e+Slc29a4) - Adora2b
BMP	0.0477278860675398	Bmp5 - (Bmpr1a+Acvr2a)
NOTCH	0.0476485142988783	Jag2 - Notch1
Glutamate	0.0476431711456888	Glu-(Slc1a3+Gls) - (Grik3+Grik5)
VEGF	0.0476298813814844	Vegfc - Vegfr2r3
SEMA3	0.047602225712279	Sema3c - (Nrp2+Plxna2)
NRG	0.0475831017518533	Nrg2 - (Erbb2+Erbb3)
BMP	0.0474366288073273	Bmp8a - (Bmpr1a+Bmpr2)
CADM	0.0472582273759168	Cadm3 - Cadm3
SEMA3	0.0472516592545753	Sema3c - (Nrp1+Plxna2)
THBS	0.0468378864202665	Thbs2 - Cd47
COLLAGEN	0.0466708076158127	Col1a1 - (Itga1+Itgb1)
ICAM	0.0460817950848453	Icam1 - Spn
COLLAGEN	0.0458977300463456	Col4a1 - Sdc4
CD200	0.0457499356035697	Cd200 - Cd200r4
PCDH	0.0455896011201594	Pcdhb18 - Pcdhb18
WNT	0.0453768399797988	Wnt4 - (Fzd5+Lrp6)
NECTIN	0.0453191887658852	Nectin3 - Pvr
ncWNT	0.0450992270817373	Wnt5a - Fzd1
Adenosine	0.0450593945678655	ADO-(Nt5e+Slc29a3) - Adora2a
PCDH	0.0443973676746067	Pcdhb17 - Pcdhb17
FGF	0.044336018491336	Fgf10 - Fgfr2
ANGPTL	0.0439295015714332	Angptl4 - Sdc3
ANGPTL	0.043830543246639	Angptl4 - (Itgav+Itgb3)
SEMA3	0.0437115157746421	Sema3b - (Nrp1+Plxna2)
SEMA3	0.0434860236390373	Sema3c - (Nrp1+Nrp2)
SEMA3	0.0432528348479829	Sema3c - Plxnd1
THBS	0.042689070151968	Thbs1 - (Itgav+Itgb3)
WNT	0.0424306741849322	Wnt2b - (Fzd2+Lrp5)
ADGRL	0.0423861466210529	Flrt2 - Adgrl2
Glutamate	0.0421879073733056	Glu-(Slc1a2+Gls) - (Grik3+Grik5)
SPP1	0.0419865651008761	Spp1 - (Itgav+Itgb6)
PTPR	0.0411179725879878	Ptprs - Ntrk3
LAMININ	0.0410717065139893	Lamc1 - (Itga3+Itgb1)
WNT	0.0409384508354444	Wnt2b - (Fzd7+Lrp5)
SEMA4	0.0405666260811648	Sema4a - (Nrp1+Plxna2)
SEMA3	0.0403443241111654	Sema3b - (Nrp2+Plxna2)
WNT	0.0394877320884266	Wnt4 - (Fzd5+Lrp5)
COLLAGEN	0.0392450593090883	Col4a1 - Sdc1
VEGF	0.0387804075051802	Vegfd - Vegfr2
5-HT	0.0387071815874637	5-HT-(Tph1+Slc18a1) - Htr2b
SEMA3	0.0383546290245248	Sema3f - (Nrp2+Plxna4)
VWF	0.0382086868287619	Vwf - (Itga2b+Itgb3)
PDGF	0.0381284687743291	Pdgfb - Pdgfrb
MHC-I	0.0379769320090597	H2-d1 - Cd8a
Glutamate	0.0376148501786345	Glu-(Slc1a1+Gls) - Grm7
WNT	0.0376093751029504	Wnt2b - (Fzd1+Lrp6)
MHC-I	0.0376053506642403	H2-q7 - Cd8b1
RELN	0.0369042493919508	Reln - Lrp8
MHC-I	0.0368648977250815	H2-d1 - Cd8b1
FN1	0.0367150019333019	Fn1 - (Itgav+Itgb3)
Glutamate	0.036656184552158	Glu-(Slc1a1+Gls) - (Grin1+Grin2d)
Glutamate	0.0365060502973441	Glu-(Slc1a3+Gls) - Grik3
TGFb	0.0362132012467128	Tgfb3 - (Acvr1+Tgfbr1)
BMP	0.036151898318429	Bmp4 - (Bmpr1a+Acvr2b)
TGFb	0.0361099056111899	Tgfb2 - (Acvr1+Tgfbr1)
ADGRL	0.0360037364693032	Nrxn2 - Adgrl1
COLLAGEN	0.0359511896435487	Col1a1 - (Itga3+Itgb1)
Glutamate	0.0358350598900951	Glu-(Slc1a3+Gls) - Gria4
MHC-I	0.0349732462186222	H2-q1 - Cd8a
Prostaglandin	0.0348707941524964	PGE2-Ptges3 - Ptger3
VEGF	0.0346959364381245	Vegfc - Vegfr3
LAMININ	0.0345919384174299	Lamc1 - (Itga6+Itgb4)
SEMA5	0.0345035208262497	Sema5a - Plxna3
MHC-I	0.0343593455200727	H2-q7 - Cd8a
SEMA4	0.0342672703007601	Sema4d - Plxnb1
COLLAGEN	0.0339574823189129	Col1a1 - (Itga9+Itgb1)
LAMININ	0.0337769273871736	Lama4 - (Itga1+Itgb1)
EPHB	0.0335099566413272	Efnb3 - Ephb4
FGF	0.0333096606727907	Fgf10 - Fgfr1
Glutamate	0.0332392882946472	Glu-(Slc1a1+Gls) - (Grik2+Grik5)
NOTCH	0.0331149396985084	Dll4 - Notch3
Glutamate	0.0329024043800597	Glu-(Slc1a1+Gls) - (Grik3+Grik4)
Prostaglandin	0.0327807909667193	PGE2-Ptges2 - Ptger1
CLEC	0.0325727407766118	Klrb1b - Clec2e
EDN	0.0324614854117825	Edn1 - Ednra
THBS	0.0324425242425429	Thbs3 - (Itga3+Itgb1)
LAMININ	0.032270410197328	Lama4 - (Itga6+Itgb1)
PDGF	0.0321713771275543	Pdgfb - Pdgfra
ncWNT	0.0320992513133888	Wnt5b - Fzd5
CLEC	0.0315026926117916	Klrb1 - Clec2d
COLLAGEN	0.0314582213956978	Col4a1 - (Itga11+Itgb1)
THBS	0.0311752188264487	Thbs3 - Sdc4
JAM	0.0311729687825761	Jam3 - F11r
MIF	0.0309267711588871	Mif - Ackr3
PECAM1	0.0305195434689492	Pecam1 - Cd177
ACTIVIN	0.0304224629939084	Inhbb - (Acvr1b+Acvr2b)
COLLAGEN	0.0303460423427276	Col1a2 - (Itga1+Itgb1)
WNT	0.0303368336094329	Wnt2b - (Fzd1+Lrp5)
Glutamate	0.0302499509516357	Glu-(Slc1a2+Gls) - Grik3
CXCL	0.0300560667887428	Cxcl9 - Ackr1
SEMA3	0.0300295659528912	Sema3b - (Nrp2+Plxna4)
VIP	0.0299240205531878	Vip - Vipr2
PTPR	0.0298405713086036	Lrfn4 - Ptprd
ADGRL	0.0298170029789719	(Tenm3+Flrt3) - Adgrl3
FGF	0.029753722573088	Fgf1 - Fgfr3
ANGPTL	0.029627126379246	Angptl4 - Sdc2
Glutamate	0.0295214233733854	Glu-(Slc1a1+Gls) - Grik2
THBS	0.0293192504093731	Thbs3 - Sdc1
BMP	0.0292251760632951	Bmp6 - (Bmpr1a+Bmpr2)
MK	0.0290223010793955	Mdk - Sdc2
ANGPTL	0.0289882149509277	Angptl4 - Cdh11
ADGRE	0.028650350314284	Cd55 - Adgre5
Glutamate	0.0285823030485914	Glu-(Slc1a1+Gls) - Gria2
WNT	0.0284135863428873	Wnt4 - (Fzd4+Lrp6)
Ach	0.0283589000160784	Ach-(Chat+Slc10a4) - Chrn_a3b4
GAS	0.0283456106465869	Gas6 - Tyro3
ADGRL	0.0282391129483451	Flrt2 - Adgrl3
ADGRG	0.028111582223444	Col4a2 - Adgrg6
SEMA4	0.0281069762348875	Sema4c - Plxnb2
MHC-II	0.0275245514478159	H2-dma - Cd4
COLLAGEN	0.0275213829490223	Col1a1 - Sdc4
COLLAGEN	0.0274937399274151	Col4a1 - (Itga2+Itgb1)
MHC-I	0.0274618151176996	H2-t3 - Cd8a
THBS	0.0271432466126062	Thbs2 - (Itga3+Itgb1)
NOTCH	0.026993188451739	Jag2 - Notch3
LAMININ	0.0269444173451292	Lama4 - (Itga9+Itgb1)
MHC-I	0.0267099551968115	H2-q1 - Cd8b1
LAMININ	0.0266445827390862	Lama5 - (Itga1+Itgb1)
BMP	0.0261406577212127	Bmp7 - (Acvr1+Bmpr2)
GUCA	0.0261386522010804	Guca2a - Gucy2c
EPHB	0.0260581620570757	Efnb3 - Ephb2
FGF	0.0257372835224233	Fgf9 - Fgfr3
FN1	0.0256874800025599	Fn1 - (Itgav+Itgb6)
GAP	0.025679085456841	Gjc1 - Gjc1
GALECTIN	0.0255049843774596	Lgals9 - Havcr2
BMP	0.0254153266781397	Bmp5 - (Bmpr1a+Acvr2b)
LAMININ	0.0251199075089356	Lama5 - (Itga6+Itgb1)
EGF	0.0250112440353344	Btc - Egfr
EPHA	0.0249387920275906	Efna3 - Epha1
TGFb	0.0246723801959043	Tgfb1 - (Acvr1c+Tgfbr2)
WNT	0.0245298286557474	Wnt4 - (Fzd4+Lrp5)
PCDH	0.0244157625905316	Pcdhga1 - Pcdhga1
Ach	0.0243870906351717	Ach-(Chat+Slc18a3) - Chrn_a3b4
Prostaglandin	0.0242625813730589	PGE2-Ptges - Ptger2
NECTIN	0.0240920461547278	Nectin1 - Cd96
PROS	0.0239253592083846	Pros1 - Tyro3
LAMININ	0.0238748680894827	Lamc1 - Cd44
COLLAGEN	0.0234308426224296	Col4a1 - Cd44
BMP	0.0233689115048567	Bmp5 - (Acvr1+Acvr2a)
RELN	0.0232575090848349	Reln - Vldlr
WNT	0.0232389976714209	Wnt4 - (Fzd7+Lrp6)
COLLAGEN	0.0232020996535511	Col1a1 - Sdc1
THBS	0.0231881137719413	Thbs2 - Sdc4
UNC5	0.0231568145282457	Flrt2 - Unc5a
BMP	0.0231104050454523	Bmp8a - (Acvr1+Bmpr2)
CLEC	0.0231032407313642	Klrb1 - Clec2e
LAMININ	0.0227446819458388	Lama5 - (Itga9+Itgb1)
WNT	0.0227340785360179	Wnt4 - (Fzd2+Lrp6)
ANGPTL	0.0227160561795408	Angptl2 - Tlr4
LAMININ	0.0224109075274408	Lamb1 - (Itga1+Itgb1)
LIFR	0.022275527734625	Cntf - (Cntfr+Lifr)
CADM	0.0221173914143701	Cadm3 - Epb41l1
LAMININ	0.0220619223399242	Lama4 - (Itga3+Itgb1)
Glutamate	0.0219301856766433	Glu-(Slc1a1+Gls) - Gria3
Ach	0.0218951200453468	Ach-(Chat+Slc10a4) - Chrm1
Prostaglandin	0.0218673917173045	PGE2-Ptges2 - Ptger3
COLLAGEN	0.0218612841596074	Col1a2 - (Itga9+Itgb1)
SEMA3	0.0218185467104818	Sema3b - (Nrp1+Plxna4)
BMP	0.0215668157816081	Bmp2 - (Bmpr1a+Acvr2a)
COLLAGEN	0.0215505928065427	Col1a1 - (Itga11+Itgb1)
SEMA3	0.02154646558589	Sema3c - (Nrp2+Plxna4)
LAMININ	0.0215140389275544	Lamc1 - (Itga2+Itgb1)
CCL	0.0214176852960053	Ccl5 - Ackr2
BMP	0.0212061909753612	Bmp8a - (Bmpr1a+Acvr2a)
COLLAGEN	0.0211698131258206	Col1a2 - (Itga3+Itgb1)
CEACAM	0.0211286805061366	Ceacam1 - Cd209b
NOTCH	0.0210125165223341	Dll4 - Notch2
MHC-I	0.0209377499674708	H2-t3 - Cd8b1
FGF	0.0208911019342675	Fgf2 - Fgfr2
NT	0.0208555317452869	Ntf3 - Ntrk2
THBS	0.0207793541529252	Thbs2 - Sdc1
SEMA4	0.0207068792082508	Sema4a - (Nrp1+Plxna4)
APP	0.0205888461766197	App - Sorl1
ADGRL	0.0204485872714205	Flrt1 - Adgrl1
DHEAS	0.0202999187839058	DHEAS-SULT2B - Pparg
UNC5	0.0202383477715028	Flrt2 - Unc5
WNT	0.0197882126830994	Wnt4 - (Fzd7+Lrp5)
ncWNT	0.0197085037117888	Wnt5a - Fzd8
VEGF	0.019701540687798	Vegfd - Vegfr2r3
BMP	0.0194073365320935	Bmp7 - (Bmpr1a+Acvr2a)
LAMININ	0.0193265580564365	Lamb1 - (Itga6+Itgb1)
THBS	0.0190589692294109	Thbs3 - Cd36
TENASCIN	0.018839736694515	Tnxb - (Itga9+Itgb1)
Ach	0.018828595119902	Ach-(Chat+Slc18a3) - Chrm1
MHC-I	0.0187964233244791	H2-q6 - Cd8a
WNT	0.0187888472787958	Wnt4 - (Fzd2+Lrp5)
EGF	0.0186422048154375	Btc - (Egfr+Erbb2)
WNT	0.0185179418166982	Wnt2b - (Fzd8+Lrp6)
CD40	0.0184411589390574	Cd40lg - Cd40
PCDH	0.0184380450737858	Pcdhac2 - Pcdhac2
Glutamate	0.018379876016373	Glu-(Slc1a3+Gls) - Grm8
CEACAM	0.0182933770561197	Cd209a - Ceacam1
PTPR	0.0182542536134332	Lrrc4b - Ptprs
LAMININ	0.01820212014211	Lamb1 - (Itga9+Itgb1)
MHC-I	0.0180955109313065	H2-q6 - Cd8b1
PARs	0.018082860479163	Gzma - F2rl3
COLLAGEN	0.017824941635972	Col1a2 - Sdc4
SEMA4	0.0175797855314085	Sema4a - Plxnb1
PCDH	0.0174782364567165	Pcdhga8 - Pcdhga8
LAMININ	0.0174708671469923	Lama4 - (Itga6+Itgb4)
ADGRL	0.0174094095416301	Nrxn1 - Adgrl1
FN1	0.0173406092069898	Fn1 - (Itgav+Itgb8)
JAM	0.0172800458133412	Jam3 - (Itgam+Itgb2)
COLLAGEN	0.01721392104249	Col1a1 - (Itga2+Itgb1)
LAMININ	0.0171138871968825	Lamc1 - (Itga7+Itgb1)
TENASCIN	0.0170527412792793	Tnxb - Sdc4
CCL	0.016929944728659	Ccl6 - Ccr2
VTN	0.0168616263255957	Vtn - Plaur
Glutamate	0.0167385932457018	Glu-(Slc1a3+Gls) - (Grik3+Grik4)
PDGF	0.0166214124750903	Pdgfd - Pdgfrb
WNT	0.0165257723816112	Wnt2b - (Fzd8+Lrp5)
WNT	0.0162645272602556	Wnt4 - (Fzd1+Lrp6)
SEMA7	0.0162594191731571	Sema7a - Plxnc1
2-AG	0.0161944423991654	2AG-DAGLA - Cnr1
ANGPTL	0.0160256061494759	Angptl4 - Cdh5
LAMININ	0.0159865399277955	Lama3 - (Itga6+Itgb1)
CLEC	0.0159761919258321	Klrb1a - Clec2e
COLLAGEN	0.0159353697984386	Col1a2 - Sdc1
VEGF	0.0159070180536262	Vegfd - Vegfr3
LAMININ	0.0157329041809976	Lama5 - (Itga3+Itgb1)
LAMININ	0.0157064669430626	Lama5 - (Itga6+Itgb4)
PCDH	0.0156347585433222	Pcdhga10 - Pcdhga10
SEMA3	0.0155306034665636	Sema3c - (Nrp1+Plxna4)
FGF	0.0152383325558697	Fgf2 - Fgfr1
COLLAGEN	0.0152091480176007	Col1a1 - Cd44
JAM	0.0150655055501131	Jam2 - Jam3
Glutamate	0.014997929213516	Glu-(Slc1a2+Gls) - Gria4
NCAM	0.0149897168683931	Ncam1 - Ncam2
NCAM	0.0148964367183381	Ncam2 - L1cam
5-HT	0.0148255290493459	5-HT-(Tph1+Slc18a1) - Htr1b
EPHA	0.0147926228903956	Efna3 - Epha2
SEMA3	0.0147802998843863	Sema3d - (Nrp2+Plxna1)
SEMA3	0.0147282044108279	Sema3g - (Nrp2+Plxna1)
TENASCIN	0.014679503456848	Tnxb - Sdc1
CLEC	0.0146335321565407	Klrb1a - Clec2d
LAMININ	0.0142938012641094	Lamc1 - Dag1
WNT	0.0140977669487743	Wnt2b - (Fzd6+Lrp6)
COLLAGEN	0.0138850682111307	Col6a3 - (Itga1+Itgb1)
SEMA6	0.0136985060081401	Sema6b - Plxna4
MHC-I	0.0136920987854848	H2-m3 - Cd8b1
SEMA3	0.0136799017911619	Sema3d - (Nrp1+Plxna1)
CADM	0.013658399974587	Crtam - Cadm1
BMP	0.0136136711391721	Bmp7 - (Bmpr1a+Acvr2b)
LAMININ	0.0135713816652883	Lamb1 - (Itga3+Itgb1)
THBS	0.0135690055374538	Thbs3 - (Itgav+Itgb3)
BMP	0.0134796555764302	Bmp6 - (Acvr1+Bmpr2)
LAMININ	0.0133757990216052	Lama3 - (Itga6+Itgb4)
WNT	0.0131179158214783	Wnt4 - (Fzd1+Lrp5)
COLLAGEN	0.0129388761604175	Col6a1 - (Itga1+Itgb1)
SEMA3	0.0129143150398725	Sema3a - (Nrp1+Plxna1)
LAMININ	0.0128277631978602	Lama3 - (Itga1+Itgb1)
BMP	0.0128133964734047	Bmp2 - (Bmpr1a+Acvr2b)
ACTIVIN	0.0126562010413457	Inhabb - Acvr2b
LAMININ	0.0125368911083515	Lamb1 - (Itga6+Itgb4)
Glutamate	0.0125294065217238	Glu-(Slc1a3+Gls) - (Grik2+Grik5)
COLLAGEN	0.0124759447953566	Col1a2 - (Itga11+Itgb1)
COLLAGEN	0.0124163262826576	Col6a2 - (Itga1+Itgb1)
LAMININ	0.0123385950262361	Lama3 - (Itga3+Itgb1)
NRXN	0.0123201880202999	Nrxn2 - Clstn3
LAMININ	0.012295496998946	Lama4 - Cd44
CCL	0.0122482090591016	Ccl5 - Ccr1l1
BMP	0.0122445102655057	Bmp6 - (Bmpr1a+Acvr2a)
ANGPTL	0.0122119359604755	Angptl1 - Pirb
SEMA3	0.011901773964934	Sema3d - (Nrp1+Plxna2)
LAMININ	0.0118247903367312	Lama4 - (Itga2+Itgb1)
SEMA3	0.0116752554650914	Sema3d - (Nrp2+Plxna2)
GALECTIN	0.0116030442686874	Lgals9 - Bcr_Cd45_Cd22
CADM	0.0115877031237142	Cadm3 - Cadm4
WNT	0.0115528374990725	Wnt2b - (Fzd6+Lrp5)
SEMA3	0.011308634659773	Sema3g - (Nrp2+Plxna2)
TENASCIN	0.0112725805566908	Tnxb - (Itga8+Itgb1)
PCDH	0.0112191019535073	Pcdhb16 - Pcdhb16
BMP	0.0111784705813226	Bmp5 - (Acvr1+Acvr2b)
Glutamate	0.0111652253393557	Glu-(Slc1a3+Gls) - Grik2
MHC-I	0.0110597427804342	H2-m3 - Cd8a
ACTIVIN	0.0108664374029234	Inhbabb - (Acvr1c+Acvr2a)
Glutamate	0.0107901484538654	Glu-(Slc1a3+Gls) - Gria3
EPHA	0.0107447614324033	Efna1 - Epha7
SEMA3	0.0106397808521434	Sema3a - (Nrp1+Plxna2)
COLLAGEN	0.0106300351868897	Col1a2 - Cd44
COLLAGEN	0.0105896643614529	Col6a3 - (Itga9+Itgb1)
Adenosine	0.0105874812653583	ADO-(Nt5e+Slc29a2) - Adora2a
COLLAGEN	0.0104178392039728	Col1a2 - (Itga2+Itgb1)
NOTCH	0.0103940744533909	Jag2 - Notch2
ncWNT	0.0103647957660943	Wnt5b - Fzd4
LAMININ	0.0102833123400286	Lama4 - (Itga7+Itgb1)
ncWNT	0.0102390482344865	Wnt5a - Fzd6
BMP	0.0101494715159508	Bmp8a - (Acvr1+Acvr2a)
Glutamate	0.0100353244055108	Glu-(Slc1a3+Gls) - Gria2
Glutamate	0.00994502264297997	Glu-(Slc1a2+Gls) - Grm8
CEACAM	0.00992010057156387	Ceacam1 - Cd209c
VIP	0.0099121151070189	Vip - Sctr
COLLAGEN	0.00965318339188528	Col6a1 - (Itga9+Itgb1)
VCAM	0.00963989160357545	Vcam1 - Integrin_adb2
ncWNT	0.00963110940109883	Wnt11 - Fzd5
LAMININ	0.00959096759124464	Lama5 - Cd44
COLLAGEN	0.00944856062001413	Col6a2 - (Itga9+Itgb1)
LAMININ	0.00936860502002349	Lama3 - (Itga9+Itgb1)
ADGRG	0.00933328926504816	Prnp - Adgrg6
ADGRL	0.00930311491959461	Flrt1 - Adgrl2
COLLAGEN	0.00926771340302324	Col6a3 - (Itga3+Itgb1)
EPHB	0.00912842382206129	Efnb1 - Epha4
PCDH	0.00907632182423384	Pcdhb9 - Pcdhb9
BMP	0.00903226524424314	Bmp7 - (Acvr1+Acvr2a)
CD40	0.00897625158973568	Cd40lg - (Itga2b+Itgb3)
Glutamate	0.00896834157658637	Glu-(Slc1a3+Gls) - (Grin1+Grin2d)
THBS	0.00896701606825071	Thbs2 - (Itgav+Itgb3)
COLLAGEN	0.00892294611007439	Col6a1 - (Itga3+Itgb1)
BMP	0.00884640219185233	Bmp8a - (Bmpr1a+Acvr2b)
ACTIVIN	0.00883917022469756	Inhb - (Acvr1c+Acvr2b)
CLEC	0.00873725137837088	Klrb1f - Clec2d
ncWNT	0.00871570660036561	Wnt5a - Fzd3
PCDH	0.00863102031501409	Pcdhgb5 - Pcdhgb5
ncWNT	0.0085441817181215	Wnt5b - Fzd2
LAMININ	0.00852320877566201	Lamb2 - (Itga1+Itgb1)
EPHA	0.00846412391218144	Efna1 - Epha4
APP	0.00843443264763185	App - Tnfrsf21
COLLAGEN	0.00839962728076135	Col6a2 - (Itga3+Itgb1)
LAMININ	0.00839779184733293	Lama5 - (Itga2+Itgb1)
WNT	0.00823698798510189	Wnt4 - (Fzd8+Lrp6)
PCDH	0.00820801866699545	Pcdhga9 - Pcdhga9
PCDH	0.00818365691362875	Pcdhga12 - Pcdhga12
COLLAGEN	0.00812148666374309	Col6a3 - Sdc4
LAMININ	0.00809450532281238	Lama2 - (Itga6+Itgb1)
THBS	0.00803947970091221	Thbs2 - Cd36
Glutamate	0.00799481842306704	Glu-(Slc1a3+Gls) - Grm7
MHC-II	0.00789899762670236	H2-dmb1 - Cd4
ADGRL	0.00787353410330713	Flrt1 - Adgrl3
COLLAGEN	0.00773220640722209	Col6a3 - Sdc1
LAMININ	0.00772640574538874	Lama4 - Dag1
CLEC	0.00772081613592034	Klrb1f - Clec2e
LAMININ	0.00765492530120365	Lamb1 - (Itga2+Itgb1)
LAMININ	0.0076105950757144	Lamb1 - Cd44
COLLAGEN	0.00759153862358395	Col4a2 - (Itga1+Itgb1)
CCL	0.00752981312412844	Ccl6 - Ccr1
COLLAGEN	0.00743790097585057	Col6a1 - Sdc4
TGFb	0.00739617400265751	Tgfb2 - (Acvr1c+Tgfbr2)
ACTIVIN	0.0073909584971954	Inhbb - (Acvr1c+Acvr2a)
COLLAGEN	0.00738528765581253	Col6a2 - Sdc4
LAMININ	0.00738181096915566	Lamb2 - (Itga6+Itgb1)
ADGRL	0.00737943631880445	Tenm4 - Adgrl3
JAM	0.00734514058184507	Jam3 - Jam3
WNT	0.00734276767634659	Wnt4 - (Fzd8+Lrp5)
LAMININ	0.00729093503939888	Lama5 - (Itga7+Itgb1)
CCL	0.00723302507308952	Ccl9 - Ccr1
COLLAGEN	0.00716689694879787	Col6a1 - Sdc1
PCDH	0.00714503280481506	Pcdhga5 - Pcdhga5
TGFb	0.00703100465859752	Tgfb3 - (Acvr1c+Tgfbr2)
CCL	0.00683754504223137	Ccl21a - Ackr4
LAMININ	0.00677289583006058	Lama2 - (Itga1+Itgb1)
LAMININ	0.00674284936869326	Lamc1 - (Itgav+Itgb8)
COLLAGEN	0.00668967900745077	Col6a2 - Sdc1
GAP	0.00667850197350609	Gja1 - Gja5
EPHB	0.00660178421882695	Efnb2 - Epha4
BMP	0.00658981019503937	Bmp6 - (Bmpr1a+Acvr2b)
COLLAGEN	0.00653305303559244	Col4a1 - (Itgav+Itgb8)
COLLAGEN	0.00639606665160623	Col6a4 - (Itga1+Itgb1)
ADGRE	0.00636950778707831	Lpar2 - Adgre5
MHC-I	0.00631629845051276	H2-t24 - Cd8b1
Glutamate	0.00628637535824375	Glu-(Slc1a1+Gls) - Grm4
WNT	0.00625719166186178	Wnt4 - (Fzd6+Lrp6)
ncWNT	0.0061639574894194	Wnt5b - Fzd7
LAMININ	0.00612202247991999	Lamb2 - (Itga9+Itgb1)
UNC5	0.00607811651574406	Flrt1 - Unc5
ACTIVIN	0.00605277317588981	Inhbb - (Acvr1c+Acvr2b)
EGF	0.0059760716184443	Egf - Egfr
NRXN	0.00596151383832893	Nrxn2 - Clstn2
RESISTIN	0.00594436336863472	Retn - Tlr4
EPHA	0.00593641121099769	Efna4 - Epha4
BMP	0.00588713981147877	Bmp7 - (Acvr1+Acvr2b)
COLLAGEN	0.00587034688768185	Col4a2 - (Itga9+Itgb1)
CEACAM	0.00581689520787799	Ceacam1 - Cd1d1
WNT	0.00581482466279183	Wnt2 - (Fzd5+Lrp6)
COLLAGEN	0.00578836172294443	Col6a3 - (Itga11+Itgb1)
FLRT	0.00576370632650353	Flrt1 - Flrt1
LAMININ	0.00576207726577673	Lama2 - (Itga3+Itgb1)
ncWNT	0.00574495539492097	Wnt5b - Fzd1
LAMININ	0.00561825826467126	Lamb1 - (Itga7+Itgb1)
Glutamate	0.00560609484755769	Glu-(Slc1a2+Gls) - (Grik3+Grik4)
BMP	0.00556318297837109	Bmp6 - (Acvr1+Acvr2a)
Glutamate	0.00552720566312679	Glu-(Slc1a2+Gls) - (Grik2+Grik5)
ADGRE	0.00551766008622212	Lpar3 - Adgre5
LAMININ	0.00548693520072883	Lamb3 - (Itga1+Itgb1)
TENASCIN	0.00546839377426602	Tnxb - (Itgav+Itgb3)
WNT	0.00544571547655733	Wnt3 - (Fzd5+Lrp6)
CXCL	0.00543387022882646	Cxcl10 - Ackr1
THBS	0.00542240070168592	Thbs4 - Cd47
Prostaglandin	0.00529610331593029	PGE2-Ptges - Ptger1
COLLAGEN	0.00524292289003418	Col6a1 - (Itga11+Itgb1)
COLLAGEN	0.00522623145682832	Col6a2 - (Itga11+Itgb1)
LAMININ	0.00521071152502196	Lama2 - (Itga9+Itgb1)
Glutamate	0.00516712876009166	Glu-(Slc1a2+Gls) - (Grin1+Grin2d)
WNT	0.0050964479390099	Wnt4 - (Fzd6+Lrp5)
COLLAGEN	0.00508827013659226	Col4a2 - (Itga3+Itgb1)
ADGRL	0.00507107940749485	Tenm4 - Adgrl1
FGF	0.00505617956470057	Fgf2 - Fgfr3
LAMININ	0.0050293741445804	Lama5 - Dag1
COLLAGEN	0.00502548804400458	Col1a1 - (Itgav+Itgb8)
LAMININ	0.00499953894317435	Lamb2 - (Itga3+Itgb1)
Adenosine	0.00496781191125994	ADO-(Nt5e+Slc29a4) - Adora2a
Glutamate	0.00494056411886323	Glu-(Slc1a2+Gls) - Grik2
SLITRK	0.00494046463045643	Slitrk3 - Ptprd
MHC-I	0.00490616422947708	H2-t23 - Cd8b1
COLLAGEN	0.00489598174716799	Col6a4 - (Itga9+Itgb1)
COLLAGEN	0.00483548675571766	Col6a3 - Cd44
Glutamate	0.00482229881997572	Glu-(Slc1a2+Gls) - Grm7
ADGRG	0.00480863715189495	Lama2 - Adgrg6
WNT	0.0047960549085777	Wnt2 - (Fzd5+Lrp5)
EGF	0.00469528383948744	Egf - (Egfr+Erbb2)
Glutamate	0.00466159859624571	Glu-(Slc1a2+Gls) - Gria2
LAMININ	0.00463950998327029	Lama2 - (Itga6+Itgb4)
COLLAGEN	0.00463602469742544	Col6a1 - Cd44
COLLAGEN	0.00463497738278359	Col6a3 - (Itga2+Itgb1)
LAMININ	0.00459536592416468	Lama3 - (Itga2+Itgb1)
MHC-I	0.00456784679008457	H2-t24 - Cd8a
CCL	0.00451250590617111	Ccl11 - Ackr1
COLLAGEN	0.0045070333850643	Col4a2 - Sdc4
WNT	0.00450429510908948	Wnt3 - (Fzd5+Lrp5)
PCDH	0.00449410059555305	Pcdhb20 - Pcdhb20
SEMA3	0.00447620565305688	Sema3d - (Nrp2+Plxna4)
SEMA3	0.00436082053783268	Sema3e - Plxnd1
CLDN	0.0043394890653089	Cldn1 - Cldn1
COLLAGEN	0.00433365783815732	Col6a2 - Cd44
Glutamate	0.00432421132320033	Glu-(Slc1a2+Gls) - Gria3
MHC-I	0.0043200631019813	H2-t23 - Cd8a
COLLAGEN	0.00429021926540068	Col6a1 - (Itga2+Itgb1)
BMP	0.00428691821729113	Bmp8a - (Acvr1+Acvr2b)
COLLAGEN	0.00428663941909589	Col6a4 - (Itga3+Itgb1)
EPHA	0.00426334546088486	Efna5 - Epha4
EPHA	0.00424512728475888	Efna4 - Epha7
LAMININ	0.00423770121550304	Lamb3 - (Itga6+Itgb1)
COLLAGEN	0.00421467688025724	Col6a2 - (Itga2+Itgb1)
LAMININ	0.00419389652743251	Lamb3 - (Itga9+Itgb1)
LAMININ	0.00414652066485058	Lamb1 - Dag1
COLLAGEN	0.00409530302019517	Col6a4 - Sdc4
TENASCIN	0.00409124001627727	Tnxb - (Itgav+Itgb6)
SEMA3	0.00405542633044282	Sema3g - (Nrp2+Plxna4)
NRXN	0.00405525591212821	Nrxn1 - Clstn2
LAMININ	0.00405147861279125	Lama1 - (Itga6+Itgb1)
COLLAGEN	0.00404347076128373	Col4a2 - Sdc1
UNC5	0.00392502135605556	Flrt1 - Unc5a
WNT	0.00389752988592596	Wnt2b - (Fzd3+Lrp5)
Glutamate	0.00388050615673339	Glu-(Slc1a3+Gls2) - (Grik3+Grik5)
LAMININ	0.00385930405896985	Lama4 - (Itgav+Itgb8)
Prostaglandin	0.00383671564494201	PGE2-Ptges - Ptger3
LAMININ	0.00382361067844445	Lamb2 - (Itga6+Itgb4)
LAMININ	0.00378344653216915	Lama3 - Cd44
THBS	0.00377535294584925	Thbs4 - (Itga3+Itgb1)
CCL	0.00366076581385612	Ccl2 - Ccr2
LAMININ	0.00365745870559953	Lama3 - Dag1
FGF	0.00358317645096629	Fgf18 - Fgfr2
LAMININ	0.00354979028103807	Lamc2 - (Itga1+Itgb1)
CXCL	0.00354233630536399	Cxcl13 - Cxcr3
LAMININ	0.00353270291829895	Lamc2 - (Itga6+Itgb1)
Glutamate	0.0035066835884974	Glu-(Slc1a3+Gls) - Grm4
COLLAGEN	0.00343507906082819	Col1a2 - (Itgav+Itgb8)
COLLAGEN	0.00341365417561032	Col6a4 - Sdc1
SEMA3	0.00338524544889895	Sema3d - (Nrp1+Plxna4)
COLLAGEN	0.00334123837780553	Col4a2 - (Itga11+Itgb1)
LAMININ	0.00330342808422247	Lama1 - (Itga1+Itgb1)
Glutamate	0.00324273143807208	Glu-(Slc1a1+Gls2) - (Grik3+Grik5)
PARs	0.00316803288839845	Gzma - F2rl2
ADGRL	0.00315148802802194	Tenm4 - Adgrl2
Glutamate	0.00314846932076595	Glu-(Slc1a3+Gls2) - Gria4
LAMININ	0.00313616157368223	Lama1 - (Itga3+Itgb1)
VTN	0.00311130488733082	Vtn - (Itga2b+Itgb3)
LAMININ	0.00310521499058576	Lamb2 - (Itga2+Itgb1)
ncWNT	0.00309978781873592	Wnt11 - Fzd2
CCL	0.00306468078271669	Ccl7 - Ccr2
LAMININ	0.00304899935283521	Lama5 - (Itgav+Itgb8)
SEMA3	0.0030479999228825	Sema3a - (Nrp1+Plxna4)
LAMININ	0.00299982247329427	Lama3 - (Itga7+Itgb1)
THBS	0.00294853019380837	Thbs4 - Sdc4
BMP	0.00294756425590694	Bmp6 - (Acvr1+Acvr2b)
Glutamate	0.00288034552380768	Glu-(Slc1a3+Gls2) - Grik3
LAMININ	0.00287971861171958	Lamb3 - (Itga3+Itgb1)
WNT	0.00284789468151498	Wnt2 - (Fzd4+Lrp6)
Glutamate	0.00284445550345876	Glu-(Slc1a3+Gls2) - Grm8
FGF	0.00283295922744086	Fgf18 - Fgfr1
CCL	0.00280144250746752	Ccl4 - Ccr5
ncWNT	0.00277005803869908	Wnt11 - Fzd4
LAMININ	0.00265668925421477	Lamc2 - (Itga9+Itgb1)
LAMININ	0.0026308171873122	Lama1 - (Itga9+Itgb1)
LAMININ	0.00262573700418461	Lama1 - (Itga6+Itgb4)
COLLAGEN	0.00262383511702302	Col6a4 - (Itga11+Itgb1)
CEACAM	0.00261491530811079	Ceacam1 - Ceacam2
LAMININ	0.00260233459726529	Lama2 - (Itga2+Itgb1)
Glutamate	0.00260200758125525	Glu-(Slc1a1+Gls2) - Gria4
CCL	0.00259716622413075	Ccl11 - Ackr2
MHC-I	0.00257382673293986	H2-q4 - Cd8a
COLLAGEN	0.00255774215278962	Col4a2 - Cd44
LAMININ	0.00254345486479619	Lamb2 - Cd44
COLLAGEN	0.00253446705486766	Col4a2 - (Itga2+Itgb1)
TENASCIN	0.00250094506428042	Tnc - (Itga2b+Itgb3)
THBS	0.00248505764526659	Thbs4 - Sdc1
Glutamate	0.00240722196449677	Glu-(Slc1a1+Gls2) - Grik3
WNT	0.00239712973514758	Wnt2b - (Fzd3+Lrp6)
WNT	0.00236047159793381	Wnt2 - (Fzd4+Lrp5)
FGF	0.00235920739617093	Fgf1 - Fgfr4
COLLAGEN	0.00234850846493222	Col6a4 - Cd44
ncWNT	0.00232762034812644	Wnt5b - Fzd8
LAMININ	0.00228164477973781	Lama2 - Cd44
LAMININ	0.00227593967207081	Lamb3 - (Itga6+Itgb4)
LAMININ	0.00225920927285049	Lama2 - (Itga7+Itgb1)
WNT	0.00222348122027256	Wnt2 - (Fzd7+Lrp6)
Glutamate	0.00222285324453196	Glu-(Slc1a1+Gls2) - Grm8
LAMININ	0.00218728278912493	Lamc2 - (Itga3+Itgb1)
LAMININ	0.00217777547686991	Lamb1 - (Itgav+Itgb8)
LAMININ	0.00215439110281487	Lamc2 - (Itga6+Itgb4)
WNT	0.00213963290402044	Wnt2 - (Fzd2+Lrp6)
EPHA	0.00213055325295008	Efna5 - Epha7
WNT	0.00212290572655368	Wnt3 - (Fzd2+Lrp6)
BMP	0.00210256394161241	Bmp8b - (Bmpr1a+Bmpr2)
EPHB	0.00210044140586391	Efnb3 - Ephb3
MHC-I	0.00209878873787083	H2-q4 - Cd8b1
COLLAGEN	0.00207233845238681	Col6a4 - (Itga2+Itgb1)
WNT	0.00206154796198863	Wnt3 - (Fzd7+Lrp6)
ADGRG	0.00203517816327851	Col4a5 - Adgrg6
CCL	0.00201814985907544	Ccl19 - Ackr4
SEMA3	0.00201228027438267	Sema3b - (Nrp1+Plxna3)
LAMININ	0.00199791272922257	Lamb3 - (Itga2+Itgb1)
LAMININ	0.00197314755912818	Lamb2 - (Itga7+Itgb1)
WNT	0.00191666932457988	Wnt3 - (Fzd4+Lrp6)
Prostaglandin	0.00191642293219794	PGI2-Ptgis - Ptgir
ncWNT	0.00190880448380374	Wnt11 - Fzd1
WNT	0.00189134922944626	Wnt9a - (Fzd5+Lrp6)
WNT	0.00184408926995844	Wnt2 - (Fzd7+Lrp5)
FGF	0.0017926192862967	Fgf9 - Fgfr4
WNT	0.00177610456706605	Wnt3 - (Fzd7+Lrp5)
ADGRL	0.00177221373155549	(Tenm3+Flrt1) - Adgrl3
WNT	0.00175921589170208	Wnt2 - (Fzd2+Lrp5)
ncWNT	0.00175818090705908	Wnt11 - Fzd7
WNT	0.00175559163442896	Wnt3 - (Fzd2+Lrp5)
CCL	0.00174343549157685	Ccl12 - Ccr2
PCDH	0.00172817965323162	Pcdhb22 - Pcdhb22
LAMININ	0.00170934939477449	Lama2 - Dag1
Glutamate	0.00170527874210732	Glu-(Slc1a2+Gls) - Grm4
WNT	0.00168581973193133	Wnt3 - (Fzd1+Lrp6)
SEMA3	0.0016617778453993	Sema3c - (Nrp1+Plxna3)
LAMININ	0.00164381596809156	Lamb3 - Cd44
WNT	0.00163412723910899	Wnt9a - (Fzd5+Lrp5)
Glutamate	0.00161221247984979	Glu-(Slc1a3+Gls2) - (Grik2+Grik5)
WNT	0.00158200947844715	Wnt3 - (Fzd4+Lrp5)
CCL	0.00157923892771987	Ccl28 - Ccr10
MHC-II	0.00153877985981143	H2-ob - Cd4
LAMININ	0.00153293181635048	Lamb2 - Dag1
COLLAGEN	0.00152473123623097	Col6a3 - (Itgav+Itgb8)
CCL	0.00151622882067864	Ccl7 - Ccr1
WNT	0.00148383779977428	Wnt2 - (Fzd1+Lrp6)
COLLAGEN	0.00146924841865183	Col6a1 - (Itgav+Itgb8)
VEGF	0.00145341208165641	Pgf - Vegfr1
Glutamate	0.00145269139094973	Glu-(Slc1a3+Gls2) - Grik2
FN1	0.00144675977787657	Fn1 - (Itga2b+Itgb3)
EPHA	0.00142495350796587	Efna3 - Epha4
Prostaglandin	0.00141415232231998	TXA2-Tbxas1 - Tbxa2r
COLLAGEN	0.00140986477574667	Col6a2 - (Itgav+Itgb8)
CCL	0.00139781139901184	Ccl24 - Ackr2
LAMININ	0.00134178679472604	Lama1 - (Itga2+Itgb1)
CCL	0.00133233302810182	Ccl3 - Ccr5
ncWNT	0.00132294607237701	Wnt5b - Fzd6
LAMININ	0.00132287165789645	Lamc2 - Cd44
WNT	0.00131039059678753	Wnt3 - (Fzd1+Lrp5)
GAP	0.00129310757853396	Gja5 - Gja5
Glutamate	0.00125273770721541	Glu-(Slc1a1+Gls2) - (Grik2+Grik5)
LAMININ	0.00124357221530698	Lama3 - (Itgav+Itgb8)
WNT	0.0012049687273608	Wnt2 - (Fzd1+Lrp5)
LAMININ	0.00117230603677783	Lamc2 - (Itga2+Itgb1)
Glutamate	0.00116912136694273	Glu-(Slc1a3+Gls2) - (Grin1+Grin2d)
Glutamate	0.00115249617982605	Glu-(Slc1a3+Gls2) - Gria2
BMP	0.00112978966784904	Bmp8b - (Acvr1+Bmpr2)
Glutamate	0.00112693744497038	Glu-(Slc1a1+Gls2) - Grik2
PTN	0.00111599498943025	Ptn - Ptprz1
SEMA4	0.00111483293421605	Sema4a - (Nrp1+Plxna3)
WNT	0.00111438112686998	Wnt3 - (Fzd8+Lrp6)
LAMININ	0.0011057075693744	Lama1 - Cd44
Glutamate	0.00109641851105056	Glu-(Slc1a2+Gls2) - Grm8
LAMININ	0.00108902417615272	Lamc2 - (Itga7+Itgb1)
COLLAGEN	0.00108732623409594	Col4a1 - (Itga10+Itgb1)
PCDH	0.00105370745193551	Pcdhb19 - Pcdhb19
Glutamate	0.00105357070209463	Glu-(Slc1a3+Gls2) - (Grik3+Grik4)
CLEC	0.00102001883604047	Clec2i - Klrb1
BMP	0.00101414861850933	Bmp8b - (Bmpr1a+Acvr2a)
LAMININ	0.000992520270556193	Lama1 - Dag1
LAMININ	0.000984922466931503	Lamb3 - (Itga7+Itgb1)
Glutamate	0.000982145996254194	Glu-(Slc1a3+Gls2) - Grm7
THBS	0.000976370041704996	Thbs4 - Cd36
WNT	0.000976106547134432	Wnt9a - (Fzd4+Lrp6)
Glutamate	0.000968590560329695	Glu-(Slc1a1+Gls2) - (Grin1+Grin2d)
LAMININ	0.000962331796695775	Lamb3 - Dag1
WNT	0.000939414383155278	Wnt3 - (Fzd6+Lrp6)
WNT	0.000917597703740672	Wnt6 - (Fzd5+Lrp6)
WNT	0.000912975628573765	Wnt3 - (Fzd8+Lrp5)
Glutamate	0.000911806382122371	Glu-(Slc1a1+Gls2) - Gria2
LAMININ	0.000905323888285403	Lama1 - (Itga7+Itgb1)
CCL	0.000900423908876415	Ccl8 - Ccr2
PARs	0.000882698560681271	Ctsg - Pard3
CCL	0.000877255370020246	Ccl8 - Ccr5
THBS	0.000874604027912568	Thbs4 - (Itgav+Itgb3)
WNT	0.000870861355326357	Wnt9a - (Fzd4+Lrp5)
CLEC	0.00086678821748573	Klrb1b - Clec2i
Glutamate	0.000863050315575973	Glu-(Slc1a1+Gls2) - (Grik3+Grik4)
ADGRG	0.000842290721109712	Col4a6 - Adgrg6
COLLAGEN	0.000824821860755509	Col4a2 - (Itgav+Itgb8)
Glutamate	0.000813665091886485	Glu-(Slc1a1+Gls2) - Grm7
LAMININ	0.000808061026850189	Lama2 - (Itgav+Itgb8)
WNT	0.000803629186160935	Wnt4 - (Fzd3+Lrp5)
Glutamate	0.000789573049241761	Glu-(Slc1a2+Gls2) - (Grik3+Grik5)
COLLAGEN	0.000787768075067689	Col6a5 - (Itga1+Itgb1)
LAMININ	0.000782877552186685	Lamc2 - Dag1
Glutamate	0.000768840589467091	Glu-(Slc1a3+Gls2) - Gria3
WNT	0.000761661109488052	Wnt3 - (Fzd6+Lrp5)
LAMININ	0.000755154260108794	Lamb2 - (Itgav+Itgb8)
MHC-II	0.000753367174678912	H2-oa - Cd4
NRXN	0.000751431282540063	Nrxn1 - Clstn3
PCDH	0.000747609910955652	Pcdhb5 - Pcdhb5
WNT	0.000744857462112299	Wnt6 - (Fzd5+Lrp5)
Glutamate	0.000738036154778814	Glu-(Slc1a2+Gls2) - Gria4
CCL	0.000731103012636916	Ccl3 - Ccr1
CXCL	0.0007305732244629	Cxcl5 - Ackr1
WNT	0.00071866739585795	Wnt9a - (Fzd2+Lrp6)
COLLAGEN	0.000686218337365176	Col4a5 - (Itga1+Itgb1)
WNT	0.000685351299974337	Wnt2 - (Fzd8+Lrp6)
COLLAGEN	0.000679012289510829	Col1a1 - (Itga10+Itgb1)
WNT	0.000674121799502951	Wnt2 - (Fzd6+Lrp6)
COLLAGEN	0.000661561495135619	Col6a5 - (Itga9+Itgb1)
WNT	0.000657611102373167	Wnt9a - (Fzd2+Lrp5)
Glutamate	0.000645478007100902	Glu-(Slc1a2+Gls2) - (Grik2+Grik5)
COLLAGEN	0.000641181900559193	Col6a4 - (Itgav+Itgb8)
WNT	0.000639188264272024	Wnt9a - (Fzd7+Lrp6)
ncWNT	0.00063154841820369	Wnt11 - Fzd8
Glutamate	0.000630007415480891	Glu-(Slc1a1+Gls2) - Gria3
CXCL	0.000622164746515803	Cxcl13 - Ackr1
PCDH	0.000620608740475523	Pcdhb21 - Pcdhb21
Glutamate	0.000618580227648128	Glu-(Slc1a3+Gls2) - Grm4
LAMININ	0.000609217838319534	Lamc3 - (Itga6+Itgb1)
CCL	0.000608789061832983	Ccl2 - Ackr1
WNT	0.000603465222462658	Wnt2 - (Fzd8+Lrp5)
FGF	0.000592391879539949	Fgf18 - Fgfr3
Glutamate	0.000587816979648158	Glu-(Slc1a2+Gls2) - Grik2
PCDH	0.000587392252318294	Pcdhb15 - Pcdhb15
Glutamate	0.000585157332068867	Glu-(Slc1a2+Gls2) - Grik3
CEACAM	0.000581963288223327	Ceacam2 - Cd8a
NRXN	0.000567304034829153	Nrxn2 - Nlgn3
LAMININ	0.000552008109715731	Lamc3 - (Itga1+Itgb1)
WNT	0.000551357037044973	Wnt2 - (Fzd6+Lrp5)
COLLAGEN	0.000546270338070127	Col4a5 - (Itga9+Itgb1)
EPHB	0.000536071156974297	Efnb3 - Ephb6
CDH	0.000534100717239932	Cdh2 - Cdh2
WNT	0.000530520750483911	Wnt9a - (Fzd7+Lrp5)
CCL	0.000523810705998057	Ccl7 - Ackr1
ncWNT	0.000522900191658926	Wnt11 - Fzd6
BMP	0.000521861577516813	Bmp8b - (Bmpr1a+Acvr2b)
LAMININ	0.000521561035691449	Lamc1 - Sv2c
CCL	0.00051939562399961	Ccl6 - Ccr1l1
CCL	0.000515586600701938	Ccl8 - Ccr1
COLLAGEN	0.000506117317581092	Col1a2 - (Itga10+Itgb1)
GAP	0.000500261010128099	Gjc1 - Gja5
WNT	0.00049426106826687	Wnt4 - (Fzd3+Lrp6)
SEMA3	0.000488806941137879	Sema3a - (Nrp1+Plxna3)
BMP	0.000481955545144332	Bmp8b - (Acvr1+Acvr2a)
WNT	0.000475923760307076	Wnt6 - (Fzd4+Lrp6)
ADGRE	0.000461760540406491	Cd55b - Adgre5
Glutamate	0.000461346933607099	Glu-(Slc1a1+Gls2) - Grm4
LAMININ	0.000444557613325581	Lamc3 - (Itga3+Itgb1)
PARs	0.000441475590079532	Ctsg - F2r
COLLAGEN	0.000436825528184007	Col6a5 - Sdc1
PCDH	0.000431899746248453	Pcdhga3 - Pcdhga3
COLLAGEN	0.000430465246779426	Col6a5 - Sdc4
WNT	0.000421795317424215	Wnt9a - (Fzd1+Lrp6)
MK	0.000419354415039938	Mdk - Ptprz1
LAMININ	0.000417680087762348	Lamc2 - (Itgav+Itgb8)
Glutamate	0.000406729835403381	Glu-(Slc1a2+Gls2) - Gria2
LAMININ	0.000405679697421116	Lamc1 - Sv2b
LAMININ	0.000395659679962148	Lamc3 - (Itga9+Itgb1)
COLLAGEN	0.000390305784741706	Col6a5 - (Itga3+Itgb1)
WNT	0.000386414709676337	Wnt6 - (Fzd4+Lrp5)
CCL	0.000382437137268993	Ccl9 - Ccr1l1
LAMININ	0.000357836205042827	Lamc3 - (Itga6+Itgb4)
LAMININ	0.0003543207771053	Lamb3 - (Itgav+Itgb8)
WNT	0.000352816247696512	Wnt6 - (Fzd7+Lrp6)
COLLAGEN	0.000348501145928534	Col6a5 - (Itga11+Itgb1)
ncWNT	0.000347736710733679	Wnt5b - Fzd3
EPHA	0.000347671182691937	Efna3 - Epha7
COLLAGEN	0.000345888732246567	Col4a5 - (Itga3+Itgb1)
LAMININ	0.000337806718404038	Lama4 - Sv2c
WNT	0.000337574738878709	Wnt9a - (Fzd1+Lrp5)
CLEC	0.00033601489829898	Klrb1a - Clec2i
LAMININ	0.000322481221656367	Lama1 - (Itgav+Itgb8)
FGF	0.000317854554594089	Fgf2 - Fgfr4
CCL	0.000314915775913002	Ccl2 - Ackr2
COLLAGEN	0.000314159123391251	Col4a5 - Sdc4
SEMA3	0.000313447014903459	Sema3d - (Nrp1+Plxna3)
Glutamate	0.000312518341247515	Glu-(Slc1a2+Gls2) - Grm4
COLLAGEN	0.000309338348677125	Col4a5 - Sdc1
COLLAGEN	0.000304384610991554	Col6a5 - Cd44
TENASCIN	0.000297341496170158	Tnxb - (Itga2b+Itgb3)
PARs	0.00029236939136792	Ctsg - F2rl1
WNT	0.000287028544604964	Wnt9a - (Fzd8+Lrp6)
WNT	0.000283822386296237	Wnt9a - (Fzd8+Lrp5)
WNT	0.000283675403549243	Wnt6 - (Fzd7+Lrp5)
CCL	0.000280615906776541	Ccl8 - Ackr4
Glutamate	0.000272693203878773	Glu-(Slc1a2+Gls2) - (Grik3+Grik4)
LAMININ	0.000267048554383462	Lama4 - Sv2b
Glutamate	0.000266037306525273	Glu-(Slc1a2+Gls2) - (Grin1+Grin2d)
Netrin	0.000264307796423832	Ntn4 - Ntrk2
BMP	0.000263667659438805	Bmp8b - (Acvr1+Acvr2b)
MHC-I	0.00026340374567629	H2-t23 - (Klrd1+Klrc1)
MHC-I	0.000261097181528317	H2-m9 - Cd8a
COLLAGEN	0.000260893399604803	Col4a5 - (Itga11+Itgb1)
ADGRG	0.000257840040392211	Col4a3 - Adgrg6
LAMININ	0.000255295900629787	Lama5 - Sv2c
COLLAGEN	0.000253304611647137	Col4a6 - (Itga1+Itgb1)
COLLAGEN	0.000251979272743926	Col6a5 - (Itga2+Itgb1)
PCDH	0.000246895312728964	Pcdhb19 - Pcdhb21
COLLAGEN	0.000244638782778485	Col6a3 - (Itga10+Itgb1)
COLLAGEN	0.000243025888847084	Col4a5 - Cd44
COLLAGEN	0.00024165541020352	Col4a6 - (Itga9+Itgb1)
COLLAGEN	0.000224100015394982	Col6a1 - (Itga10+Itgb1)
Glutamate	0.000223559747149325	Glu-(Slc1a2+Gls2) - Grm7
EPHB	0.000222463287073296	Efnb3 - Epha4
COLLAGEN	0.000219472152272524	Col6a2 - (Itga10+Itgb1)
COLLAGEN	0.000203330005302595	Col4a5 - (Itga2+Itgb1)
MHC-I	0.000201120627602839	H2-m9 - Cd8b1
ADGRG	0.000199613419255305	Col4a4 - Adgrg6
LAMININ	0.000199147530190572	Lamc3 - (Itga2+Itgb1)
Glutamate	0.00019832993059163	Glu-(Slc1a2+Gls2) - Gria3
LAMININ	0.000194374688711473	Lama5 - Sv2b
WNT	0.000183221370366827	Wnt6 - (Fzd2+Lrp6)
LAMININ	0.000179581467734799	Lamc3 - (Itga7+Itgb1)
COLLAGEN	0.000172456978657052	Col4a3 - (Itga1+Itgb1)
LAMININ	0.00017245357424559	Lamb1 - Sv2c
LAMININ	0.000171392519143538	Lamc3 - Cd44
WNT	0.000171161321841795	Wnt9a - (Fzd6+Lrp6)
MHC-II	0.000165713985888086	H2-dmb2 - Cd4
LAMININ	0.000154404483615053	Lamc3 - Dag1
CCL	0.000151092895552324	Ccl4 - Ackr2
CDH	0.000150557284331442	Cdh3 - Cdh3
COLLAGEN	0.000147809155428149	Col4a6 - (Itga3+Itgb1)
WNT	0.000147725145427181	Wnt6 - (Fzd2+Lrp5)
CLEC	0.000145919674252667	Clec2i - Klrb1f
WNT	0.000140119926370453	Wnt9a - (Fzd6+Lrp5)
COLLAGEN	0.000139301339033253	Col4a2 - (Itga10+Itgb1)
COLLAGEN	0.000137366702573684	Col4a6 - Sdc4
LAMININ	0.000134479442516049	Lamb1 - Sv2b
COLLAGEN	0.000133802762821574	Col4a3 - (Itga3+Itgb1)
COLLAGEN	0.000131505434650045	Col4a3 - (Itga9+Itgb1)
COLLAGEN	0.000130568217640393	Col4a6 - Sdc1
WNT	0.000120639853123695	Wnt6 - (Fzd1+Lrp6)
LAMININ	0.000116934848458368	Lama3 - Sv2c
CCL	0.000116635923661834	Ccl8 - Ackr1
COLLAGEN	0.000109187178767258	Col6a4 - (Itga10+Itgb1)
COLLAGEN	0.000108483195701998	Col4a3 - Sdc4
COLLAGEN	0.000106892940432777	Col4a6 - (Itga11+Itgb1)
COLLAGEN	0.000106500214872523	Col6a5 - (Itgav+Itgb8)
COLLAGEN	0.000102736968681426	Col4a6 - Cd44
MHC-I	9.81929347607637e-05	H2-m2 - Cd8a
WNT	9.78578614144545e-05	Wnt6 - (Fzd1+Lrp5)
CCL	9.7452190778026e-05	Ccl7 - Ccr1l1
COLLAGEN	9.69656641142217e-05	Col4a3 - Sdc1
COLLAGEN	8.80722716522665e-05	Col4a4 - (Itga1+Itgb1)
CCL	8.64772217900467e-05	Ccl8 - Ccr1l1
LAMININ	8.2968475749337e-05	Lama3 - Sv2b
COLLAGEN	7.8702040302938e-05	Col4a6 - (Itga2+Itgb1)
CCL	7.48503981848783e-05	Ccl3 - Ackr2
COLLAGEN	7.36975264047211e-05	Col4a5 - (Itgav+Itgb8)
COLLAGEN	6.94965718228249e-05	Col4a4 - (Itga3+Itgb1)
COLLAGEN	6.57356649165776e-05	Col4a4 - (Itga9+Itgb1)
COLLAGEN	6.48574001564605e-05	Col4a3 - (Itga11+Itgb1)
WNT	6.23847620934142e-05	Wnt2 - (Fzd3+Lrp5)
CXCL	5.84328676390991e-05	Cxcl1 - Ackr1
LAMININ	5.82903662072829e-05	Lamc1 - Sv2a
COLLAGEN	5.68545433845097e-05	Col4a3 - Cd44
COLLAGEN	5.67013369357425e-05	Col4a3 - (Itga2+Itgb1)
MHC-I	5.55417535179445e-05	H2-m2 - Cd8b1
WNT	5.47582112621695e-05	Wnt6 - (Fzd8+Lrp6)
CEACAM	5.40157468268531e-05	Ceacam2 - Cd209b
LAMININ	5.36687266490371e-05	Lamb2 - Sv2b
LAMININ	5.2924049948377e-05	Lamb2 - Sv2c
LAMININ	5.14453636864551e-05	Lama2 - Sv2c
COLLAGEN	5.09382482374676e-05	Col4a4 - Sdc4
COLLAGEN	5.05535663565846e-05	Col4a4 - Sdc1
LAMININ	4.83800405652316e-05	Lamc3 - (Itgav+Itgb8)
WNT	4.80470035856842e-05	Wnt6 - (Fzd8+Lrp5)
LAMININ	4.69295757169523e-05	Lama2 - Sv2b
CCL	4.64241355751526e-05	Ccl3 - Ccr1l1
CCL	4.44960265494606e-05	Ccl22 - Ackr2
CEACAM	4.28036530990967e-05	Ceacam2 - Cd209a
MHC-I	4.22387145717457e-05	Ulbp1 - Klrk1
WNT	3.99277497910981e-05	Wnt6 - (Fzd6+Lrp6)
WNT	3.83687953729236e-05	Wnt2 - (Fzd3+Lrp6)
LAMININ	3.30955524875736e-05	Lamb3 - Sv2c
WNT	3.30024563253547e-05	Wnt6 - (Fzd6+Lrp5)
LAMININ	3.12689096657307e-05	Lama4 - Sv2a
LAMININ	3.10091908421582e-05	Lama5 - Sv2a
LAMININ	3.00185390100037e-05	Lamc2 - Sv2c
COLLAGEN	2.98171530146903e-05	Col4a4 - Cd44
COLLAGEN	2.85788395678682e-05	Col4a4 - (Itga11+Itgb1)
LAMININ	2.67438452256116e-05	Lamc2 - Sv2b
COLLAGEN	2.60698524195021e-05	Col4a4 - (Itga2+Itgb1)
LAMININ	2.58045979585061e-05	Lamb3 - Sv2b
COLLAGEN	2.44314092229675e-05	Col4a6 - (Itgav+Itgb8)
LAMININ	2.36103093785224e-05	Lama1 - Sv2c
LAMININ	2.29264030317418e-05	Lama3 - Sv2a
LAMININ	2.23977995718168e-05	Lamb1 - Sv2a
PARs	2.03390260882518e-05	Ctsg - F2rl3
COLLAGEN	1.98267445838796e-05	Col4a3 - (Itgav+Itgb8)
LAMININ	1.90826612303705e-05	Lama1 - Sv2b
COLLAGEN	1.86409861565013e-05	Col6a5 - (Itga10+Itgb1)
COLLAGEN	1.4722386980836e-05	Col4a5 - (Itga10+Itgb1)
WNT	1.4332931043729e-05	Wnt6 - (Fzd3+Lrp5)
CEACAM	1.39164720436069e-05	Ceacam2 - Cd209c
COLLAGEN	1.3715332693268e-05	Col4a4 - (Itgav+Itgb8)
WNT	8.81524643621607e-06	Wnt6 - (Fzd3+Lrp6)
CEACAM	7.29175761689201e-06	Ceacam2 - Ceacam2
LAMININ	6.32929123818684e-06	Lamc3 - Sv2b
COLLAGEN	5.39606764353529e-06	Col4a6 - (Itga10+Itgb1)
LAMININ	4.30862491863217e-06	Lamb2 - Sv2a
LAMININ	3.8407699878478e-06	Lamc2 - Sv2a
PARs	3.6899509098095e-06	Ctsg - F2rl2
LAMININ	3.59308963917373e-06	Lamc3 - Sv2c
LAMININ	3.58969628399511e-06	Lama2 - Sv2a
LAMININ	3.29671434416903e-06	Lamb3 - Sv2a
LAMININ	3.06579329211785e-06	Lama1 - Sv2a
COLLAGEN	2.55688286093966e-06	Col4a3 - (Itga10+Itgb1)
COLLAGEN	2.34936371489095e-06	Col4a4 - (Itga10+Itgb1)
CEACAM	2.1971450564451e-06	Ceacam2 - Cd1d1
LAMININ	2.94285477132316e-07	Lamc3 - Sv2a
COLLAGEN	0	Col9a3 - (Itga1+Itgb1)
COLLAGEN	0	Col9a3 - (Itga2+Itgb1)
COLLAGEN	0	Col9a3 - (Itga3+Itgb1)
COLLAGEN	0	Col9a3 - (Itga9+Itgb1)
COLLAGEN	0	Col9a3 - (Itga10+Itgb1)
COLLAGEN	0	Col9a3 - (Itga11+Itgb1)
COLLAGEN	0	Col9a3 - (Itgav+Itgb8)
COLLAGEN	0	Col9a3 - Cd44
COLLAGEN	0	Col9a3 - Sdc1
COLLAGEN	0	Col9a3 - Sdc4
APP	0	App - (Trem2+Tyrobp)
ApoA	0	Apoa1 - (Trem2+Tyrobp)
ApoA	0	Apoa2 - (Trem2+Tyrobp)
BMP	0	Bmp2 - (Bmpr1b+Acvr2a)
BMP	0	Bmp2 - (Bmpr1b+Acvr2b)
BMP	0	Bmp2 - (Bmpr1b+Bmpr2)
BMP	0	Bmp4 - (Bmpr1b+Acvr2a)
BMP	0	Bmp4 - (Bmpr1b+Acvr2b)
BMP	0	Bmp4 - (Bmpr1b+Bmpr2)
BMP	0	Bmp5 - (Bmpr1b+Acvr2a)
BMP	0	Bmp5 - (Bmpr1b+Acvr2b)
BMP	0	Bmp5 - (Bmpr1b+Bmpr2)
BMP	0	Bmp6 - (Bmpr1b+Acvr2a)
BMP	0	Bmp6 - (Bmpr1b+Acvr2b)
BMP	0	Bmp6 - (Bmpr1b+Bmpr2)
BMP	0	Bmp7 - (Bmpr1b+Acvr2a)
BMP	0	Bmp7 - (Bmpr1b+Acvr2b)
BMP	0	Bmp7 - (Bmpr1b+Bmpr2)
BMP	0	Bmp8a - (Bmpr1b+Acvr2a)
BMP	0	Bmp8a - (Bmpr1b+Acvr2b)
BMP	0	Bmp8a - (Bmpr1b+Bmpr2)
BMP	0	Bmp8b - (Bmpr1b+Acvr2a)
BMP	0	Bmp8b - (Bmpr1b+Acvr2b)
BMP	0	Bmp8b - (Bmpr1b+Bmpr2)
WNT	0	Wnt3 - (Fzd3+Lrp5)
WNT	0	Wnt9a - (Fzd3+Lrp5)
WNT	0	Wnt3 - (Fzd3+Lrp6)
WNT	0	Wnt9a - (Fzd3+Lrp6)
SEMA4	0	Sema4a - Plxnb3
SEMA4	0	Sema4d - Plxnb3
SEMA4	0	Sema4a - Timd2
SEMA3	0	Sema3b - (Nrp2+Plxna3)
SEMA3	0	Sema3c - (Nrp2+Plxna3)
SEMA3	0	Sema3d - (Nrp2+Plxna3)
SEMA3	0	Sema3f - (Nrp2+Plxna3)
SEMA3	0	Sema3g - (Nrp2+Plxna3)
Prostaglandin	0	PGF2a-Prxl2b - Ptgfr
ncWNT	0	Wnt11 - Fzd3
CysLTs	0	LTE4-Dpep2 - Cysltr1
CysLTs	0	LTE4-Dpep2 - Cysltr2
NECTIN	0	Nectin1 - Nectin4
EPHB	0	Efnb1 - Ephb1
EPHB	0	Efnb2 - Ephb1
EPHB	0	Efnb3 - Ephb1
FGF	0	Fgf18 - Fgfr4
ApoB	0	Apob - (Trem2+Tyrobp)
GAP	0	Gja6 - Gja5
GAP	0	Gja1 - Gja6
GAP	0	Gja6 - Gja6
GAP	0	Gjc1 - Gja6
SEMA6	0	Sema6d - (Plxna1+Trem2)
ADGRL	0	(Tenm4+Flrt1) - Adgrl1
ADGRL	0	(Tenm4+Flrt3) - Adgrl1
Glutamate	0	Glu-(Slc1a1+Gls) - (Grik2+Grik4)
Glutamate	0	Glu-(Slc1a2+Gls) - (Grik2+Grik4)
Glutamate	0	Glu-(Slc1a3+Gls) - (Grik2+Grik4)
Glutamate	0	Glu-(Slc1a1+Gls2) - (Grik2+Grik4)
Glutamate	0	Glu-(Slc1a2+Gls2) - (Grik2+Grik4)
Glutamate	0	Glu-(Slc1a3+Gls2) - (Grik2+Grik4)
PCDH	0	Pcdhb5 - Pcdhb9
PCDH	0	Pcdhb4 - Pcdhb4
PCDH	0	Pcdhb4 - Pcdhb11
PCDH	0	Pcdhb11 - Pcdhb11
PCDH	0	Pcdhgc4 - Pcdhgc4
PCDH	0	Pcdhgc5 - Pcdhgc5
NRXN	0	Nrxn1 - Nlgn3
SEMA5	0	Sema5a - Plxnb3
SLIT	0	Slit1 - Robo1
CD39	0	Entpd1 - Adora1
CD200	0	Cd200 - Cd200r3
Adenosine	0	ADO-(Nt5e+Slc29a1) - Adora1
Adenosine	0	ADO-(Nt5e+Slc29a2) - Adora1
Adenosine	0	ADO-(Nt5e+Slc29a3) - Adora1
Adenosine	0	ADO-(Nt5e+Slc29a4) - Adora1
TULP	0	Tulp1 - Tyro3
TULP	0	Tulp1 - Axl
TULP	0	Tulp1 - Mertk
Ach	0	Ach-(Chat+Slc5a7) - Chrn_a3b4
Ach	0	Ach-(Chat+Slc5a7) - Chrm1
Ach	0	Ach-(Chat+Slc5a7) - Chrm2
Ach	0	Ach-(Chat+Slc5a7) - Chrm3
Histamine	0	Hist-Hdc - Hrh4
