# Supplementary material for: Tissue-resident memory CD8 T cell diversity is spatiotemporally imprinted
Source: Nature. 2025 Jan 22;639(8054):483–92. doi: 10.1038/s41586-024-08466-x (PMC11903307; doi:10.1038/s41586-024-08466-x)
Supplement: Supplementary file 4 — Supplementary Tables 1–12 [file 41586_2024_8466_MOESM4_ESM.zip › New folder/2024-02-04343D-Table_6_Xenium_mouse_480_probeset.csv]

Gene	Ensembl ID
Ccr7	ENSMUSG00000037944
Rbp2	ENSMUSG00000032454
Chrm3	ENSMUSG00000046159
Col18a1	ENSMUSG00000001435
Il2ra	ENSMUSG00000026770
Plcb1	ENSMUSG00000051177
Rps20	ENSMUSG00000028234
Rbms3	ENSMUSG00000039607
Mme	ENSMUSG00000027820
Rps24	ENSMUSG00000025290
Smco4	ENSMUSG00000058173
Il17a	ENSMUSG00000025929
Flt3	ENSMUSG00000042817
Il4ra	ENSMUSG00000030748
Acta2	ENSMUSG00000035783
Itga9	ENSMUSG00000039115
Ctsb	ENSMUSG00000021939
Il2rb	ENSMUSG00000068227
Il21r	ENSMUSG00000030745
Sorbs1	ENSMUSG00000025006
Cd7	ENSMUSG00000025163
Il17rc	ENSMUSG00000030281
Il2rg	ENSMUSG00000031304
Ncr1	ENSMUSG00000062524
Thy1	ENSMUSG00000032011
Col3a1	ENSMUSG00000026043
Il6st	ENSMUSG00000021756
Rcn3	ENSMUSG00000019539
Runx3	ENSMUSG00000070691
C1qa	ENSMUSG00000036887
Top2a	ENSMUSG00000020914
Fn1	ENSMUSG00000026193
Ifnlr1	ENSMUSG00000062157
Nt5e	ENSMUSG00000032420
Itgb1	ENSMUSG00000025809
Sct	ENSMUSG00000038580
Ifnar2	ENSMUSG00000022971
Lyz2	ENSMUSG00000069516
Madcam1	ENSMUSG00000020310
Clec1b	ENSMUSG00000030159
Dclk1	ENSMUSG00000027797
Selenom	ENSMUSG00000075702
Cxcl10	ENSMUSG00000034855
Timp3	ENSMUSG00000020044
Egr1	ENSMUSG00000038418
Ldlr	ENSMUSG00000032193
Ncam1	ENSMUSG00000039542
Saa1	ENSMUSG00000074115
Nupr1	ENSMUSG00000030717
Tcrg-C4	ENSMUSG00000076757
Ccl5	ENSMUSG00000035042
Lgals3	ENSMUSG00000050335
Cd74	ENSMUSG00000024610
Dpp4	ENSMUSG00000035000
Il7	ENSMUSG00000040329
Txnip	ENSMUSG00000038393
Cacnb2	ENSMUSG00000057914
Cd27	ENSMUSG00000030336
Hepacam2	ENSMUSG00000044156
Knl1	ENSMUSG00000027326
Itga8	ENSMUSG00000026768
Mki67	ENSMUSG00000031004
Fau	ENSMUSG00000038274
Ifngr1	ENSMUSG00000020009
Rep15	ENSMUSG00000040121
Igfbp3	ENSMUSG00000020427
Srebf2	ENSMUSG00000022463
Jam3	ENSMUSG00000031990
Apoe	ENSMUSG00000002985
Itgax	ENSMUSG00000030789
2200002D01Rik	ENSMUSG00000030587
Chgb	ENSMUSG00000027350
Apoa1	ENSMUSG00000032083
Cd226	ENSMUSG00000034028
Klrg1	ENSMUSG00000030114
Ifngr2	ENSMUSG00000022965
Cdh1	ENSMUSG00000000303
Il10ra	ENSMUSG00000032089
Csf1r	ENSMUSG00000024621
Pdgfra	ENSMUSG00000029231
Pdcd1lg2	ENSMUSG00000016498
Ly6c2	ENSMUSG00000022584
Itgb5	ENSMUSG00000022817
Mctp1	ENSMUSG00000021596
Il12rb2	ENSMUSG00000018341
Tcf7	ENSMUSG00000000782
Slamf6	ENSMUSG00000015314
H2-Ab1	ENSMUSG00000073421
Hdac9	ENSMUSG00000004698
Krt18	ENSMUSG00000023043
Itgad	ENSMUSG00000070369
Gfap	ENSMUSG00000020932
S100a4	ENSMUSG00000001020
Itga4	ENSMUSG00000027009
Hic1	ENSMUSG00000043099
Tnfrsf4	ENSMUSG00000029075
Sparc	ENSMUSG00000018593
Tnc	ENSMUSG00000028364
Itgae	ENSMUSG00000005947
Ssr4	ENSMUSG00000002014
Ffar2	ENSMUSG00000051314
Icos	ENSMUSG00000026009
Jam2	ENSMUSG00000053062
Fabp2	ENSMUSG00000023057
Gzmb	ENSMUSG00000015437
Dll1	ENSMUSG00000014773
Igha	ENSMUSG00000095079
Sox9	ENSMUSG00000000567
Lum	ENSMUSG00000036446
Crip1	ENSMUSG00000006360
Cst3	ENSMUSG00000027447
Cd274	ENSMUSG00000016496
Hs3st1	ENSMUSG00000051022
Rpl32	ENSMUSG00000057841
Il18	ENSMUSG00000039217
Itga1	ENSMUSG00000042284
Itgal	ENSMUSG00000030830
Slc9a3	ENSMUSG00000036123
Xcl1	ENSMUSG00000026573
Prkg1	ENSMUSG00000052920
Plac8	ENSMUSG00000029322
Tgfbr2	ENSMUSG00000032440
Cst7	ENSMUSG00000068129
Il7r	ENSMUSG00000003882
Dusp10	ENSMUSG00000039384
Il18rap	ENSMUSG00000026068
Il13ra1	ENSMUSG00000017057
Itgb2l	ENSMUSG00000000157
Il15ra	ENSMUSG00000023206
Atox1	ENSMUSG00000018585
Cxcl12	ENSMUSG00000061353
Vdr	ENSMUSG00000022479
Fos	ENSMUSG00000021250
Ptprn2	ENSMUSG00000056553
Xist	ENSMUSG00000086503
Cxcr3	ENSMUSG00000050232
Itgb7	ENSMUSG00000001281
Fer1l6	ENSMUSG00000037106
Cd34	ENSMUSG00000016494
Flt3l	ENSMUSG00000110206
Axin2	ENSMUSG00000000142
Rasl11b	ENSMUSG00000049907
Cd8a	ENSMUSG00000053977
Vcam1	ENSMUSG00000027962
Rpl39	ENSMUSG00000079641
Ccl25	ENSMUSG00000023235
Cybb	ENSMUSG00000015340
Notch2	ENSMUSG00000027878
Hmgcs2	ENSMUSG00000027875
Prnp	ENSMUSG00000079037
Lamc3	ENSMUSG00000026840
Hmgcr	ENSMUSG00000021670
Myl6	ENSMUSG00000090841
Adam17	ENSMUSG00000052593
Ctla2a	ENSMUSG00000044258
Rgs5	ENSMUSG00000026678
Cald1	ENSMUSG00000029761
Ccr9	ENSMUSG00000029530
H2-DMb2	ENSMUSG00000037548
Mxd1	ENSMUSG00000001156
Lyve1	ENSMUSG00000030787
Zdhhc14	ENSMUSG00000034265
Dcn	ENSMUSG00000019929
Tgfb1	ENSMUSG00000002603
Kcnma1	ENSMUSG00000063142
Vwf	ENSMUSG00000001930
Ebf1	ENSMUSG00000057098
Neurog3	ENSMUSG00000044312
Lama2	ENSMUSG00000019899
Adgre1	ENSMUSG00000004730
Atp1b1	ENSMUSG00000026576
Ptprc	ENSMUSG00000026395
Itga5	ENSMUSG00000000555
Il17rb	ENSMUSG00000015966
Rbms1	ENSMUSG00000026970
Ifnar1	ENSMUSG00000022967
H2-K1	ENSMUSG00000061232
Pdgfrb	ENSMUSG00000024620
Thbs2	ENSMUSG00000023885
Avil	ENSMUSG00000025432
Muc13	ENSMUSG00000022824
Guca2a	ENSMUSG00000023247
Rpl18a	ENSMUSG00000045128
Ccn2	ENSMUSG00000019997
Habp2	ENSMUSG00000025075
Hebp1	ENSMUSG00000042770
Fbxo32	ENSMUSG00000022358
Cx3cl1	ENSMUSG00000031778
Fcer1g	ENSMUSG00000058715
Sytl2	ENSMUSG00000030616
H2-Eb1	ENSMUSG00000060586
Notch1	ENSMUSG00000026923
Gzma	ENSMUSG00000023132
Col1a1	ENSMUSG00000001506
Pcsk5	ENSMUSG00000024713
Synpo2	ENSMUSG00000050315
Sorbs2	ENSMUSG00000031626
Muc2	ENSMUSG00000025515
Cd83	ENSMUSG00000015396
Col4a1	ENSMUSG00000031502
Krt8	ENSMUSG00000049382
Upp1	ENSMUSG00000020407
Irf8	ENSMUSG00000041515
Junb	ENSMUSG00000052837
Mt1	ENSMUSG00000031765
Anxa2	ENSMUSG00000032231
Adamdec1	ENSMUSG00000022057
Nkg7	ENSMUSG00000004612
Slc2a2	ENSMUSG00000027690
Tcrg-C1	ENSMUSG00000076749
Jchain	ENSMUSG00000067149
Fxyd1	ENSMUSG00000036570
Clca4a	ENSMUSG00000068547
Robo2	ENSMUSG00000052516
Itga2b	ENSMUSG00000034664
AW112010	ENSMUSG00000075010
Tgfb3	ENSMUSG00000021253
Il18r1	ENSMUSG00000026070
H2-Aa	ENSMUSG00000036594
Epcam	ENSMUSG00000045394
Icosl	ENSMUSG00000000732
Itga6	ENSMUSG00000027111
Id2	ENSMUSG00000020644
Scn7a	ENSMUSG00000034810
Cd81	ENSMUSG00000037706
Itga7	ENSMUSG00000025348
Stmn1	ENSMUSG00000028832
Il17ra	ENSMUSG00000002897
Icam2	ENSMUSG00000001029
Il1b	ENSMUSG00000027398
Hmgcs1	ENSMUSG00000093930
Ikzf2	ENSMUSG00000025997
Il6ra	ENSMUSG00000027947
Notch4	ENSMUSG00000015468
Prex2	ENSMUSG00000048960
S100b	ENSMUSG00000033208
Nlrp9b	ENSMUSG00000060508
Dock10	ENSMUSG00000038608
Spdef	ENSMUSG00000024215
Chn2	ENSMUSG00000004633
Sntb1	ENSMUSG00000060429
Krt19	ENSMUSG00000020911
Fgl2	ENSMUSG00000039899
Cd69	ENSMUSG00000030156
C3	ENSMUSG00000024164
St3gal6	ENSMUSG00000022747
Rspo1	ENSMUSG00000028871
Nfkbiz	ENSMUSG00000035356
Tcrg-C2	ENSMUSG00000076752
Lgals2	ENSMUSG00000043501
Rps2	ENSMUSG00000044533
Itgb3	ENSMUSG00000020689
Bgn	ENSMUSG00000031375
Spink4	ENSMUSG00000028415
Tgfbr1	ENSMUSG00000007613
Il10rb	ENSMUSG00000022969
Pdzrn3	ENSMUSG00000035357
Thsd4	ENSMUSG00000032289
Tff3	ENSMUSG00000024029
Adam9	ENSMUSG00000031555
Taco1	ENSMUSG00000001983
Tyrobp	ENSMUSG00000030579
E2f1	ENSMUSG00000027490
Mzb1	ENSMUSG00000024353
Cenpp	ENSMUSG00000021391
Itgb4	ENSMUSG00000020758
Rgs2	ENSMUSG00000026360
Itga3	ENSMUSG00000001507
Tmem176b	ENSMUSG00000029810
Selenop	ENSMUSG00000064373
Reln	ENSMUSG00000042453
Lamc2	ENSMUSG00000026479
Dlc1	ENSMUSG00000031523
Siglecf	ENSMUSG00000039013
Igfbp7	ENSMUSG00000036256
Adam2	ENSMUSG00000022039
Notch3	ENSMUSG00000038146
Btg1	ENSMUSG00000036478
Cd3e	ENSMUSG00000032093
Vim	ENSMUSG00000026728
Ccl20	ENSMUSG00000026166
Tgfb2	ENSMUSG00000039239
Ifitm3	ENSMUSG00000025492
Foxp2	ENSMUSG00000029563
Col1a2	ENSMUSG00000029661
Itga2	ENSMUSG00000015533
Ccr5	ENSMUSG00000079227
Rps15a	ENSMUSG00000008683
Dusp18	ENSMUSG00000047205
C1qb	ENSMUSG00000036905
Cyp2c55	ENSMUSG00000025002
Scin	ENSMUSG00000002565
Cx3cr1	ENSMUSG00000052336
Ccl11	ENSMUSG00000020676
Vps37b	ENSMUSG00000066278
Adam15	ENSMUSG00000028041
Ccr6	ENSMUSG00000040899
Cd19	ENSMUSG00000030724
Dll4	ENSMUSG00000027314
F11r	ENSMUSG00000038235
Myl9	ENSMUSG00000067818
Il17re	ENSMUSG00000043088
Mmp9	ENSMUSG00000017737
Fcgr4	ENSMUSG00000059089
Cd86	ENSMUSG00000022901
Igkc	ENSMUSG00000076609
Fabp4	ENSMUSG00000062515
Aif1	ENSMUSG00000024397
Sh3bgrl3	ENSMUSG00000028843
Lgr5	ENSMUSG00000020140
Itgav	ENSMUSG00000027087
Mertk	ENSMUSG00000014361
Cacna1a	ENSMUSG00000034656
Klf6	ENSMUSG00000000078
mt-Co1	ENSMUSG00000064351
Igfbp4	ENSMUSG00000017493
Gpx2	ENSMUSG00000042808
Cd8b1	ENSMUSG00000053044
Lyz1	ENSMUSG00000069515
Olfm4	ENSMUSG00000022026
Rora	ENSMUSG00000032238
Tagln	ENSMUSG00000032085
Plp1	ENSMUSG00000031425
Plvap	ENSMUSG00000034845
Lama3	ENSMUSG00000024421
Rbfox3	ENSMUSG00000025576
Ms4a4b	ENSMUSG00000056290
Cxcl9	ENSMUSG00000029417
Chga	ENSMUSG00000021194
Cd79a	ENSMUSG00000003379
Foxp3	ENSMUSG00000039521
Lamb1	ENSMUSG00000002900
Pecam1	ENSMUSG00000020717
Xcr1	ENSMUSG00000060509
Cdca8	ENSMUSG00000028873
Ctla4	ENSMUSG00000026011
Hspa1b	ENSMUSG00000090877
Lgals4	ENSMUSG00000053964
Meg3	ENSMUSG00000021268
Aldh1a1	ENSMUSG00000053279
Npnt	ENSMUSG00000040998
Rps18	ENSMUSG00000008668
Slc1a3	ENSMUSG00000005360
Vtn	ENSMUSG00000017344
Trbc1	ENSMUSG00000076490
Ifitm2	ENSMUSG00000060591
Icam1	ENSMUSG00000037405
Itgb6	ENSMUSG00000026971
Cdc20	ENSMUSG00000006398
Inpp4b	ENSMUSG00000037940
Itgb2	ENSMUSG00000000290
Pclaf	ENSMUSG00000040204
Adam23	ENSMUSG00000025964
Cd24a	ENSMUSG00000047139
Itga11	ENSMUSG00000032243
Cd44	ENSMUSG00000005087
Clec9a	ENSMUSG00000046080
Il15	ENSMUSG00000031712
Lgals1	ENSMUSG00000068220
Ccn1	ENSMUSG00000028195
Cd4	ENSMUSG00000023274
Sell	ENSMUSG00000026581
Rps27	ENSMUSG00000090733
Hes1	ENSMUSG00000022528
mt-Cytb	ENSMUSG00000064370
Cd28	ENSMUSG00000026012
Klf2	ENSMUSG00000055148
Lrp1	ENSMUSG00000040249
Tnfrsf9	ENSMUSG00000028965
Isg15	ENSMUSG00000035692
Atf3	ENSMUSG00000026628
Ccl3	ENSMUSG00000000982
Arap3	ENSMUSG00000024451
Gas6	ENSMUSG00000031451
Fabp5	ENSMUSG00000027533
Trem2	ENSMUSG00000023992
Slco3a1	ENSMUSG00000025790
Rgs1	ENSMUSG00000026358
Slc7a11	ENSMUSG00000027737
Pdgfb	ENSMUSG00000000489
Chil3	ENSMUSG00000040809
Cxcr4	ENSMUSG00000045382
Lhfp	ENSMUSG00000048332
Id3	ENSMUSG00000007872
C1qc	ENSMUSG00000036896
Ccl4	ENSMUSG00000018930
Mpeg1	ENSMUSG00000046805
Tinagl1	ENSMUSG00000028776
Ifitm6	ENSMUSG00000059108
Il22	ENSMUSG00000074695
Cxcr5	ENSMUSG00000047880
Il17f	ENSMUSG00000041872
Ighe	ENSMUSG00000087642
Ighg3	ENSMUSG00000076615
Il4	ENSMUSG00000000869
Cd163	ENSMUSG00000008845
Il2	ENSMUSG00000027720
Rorc	ENSMUSG00000028150
Mafa	ENSMUSG00000047591
Enpp2	ENSMUSG00000022425
Itgb8	ENSMUSG00000025321
Cxcl13	ENSMUSG00000023078
Ms4a1	ENSMUSG00000024673
Icam5	ENSMUSG00000032174
Ccl22	ENSMUSG00000031779
Itga10	ENSMUSG00000090210
Ighd	ENSMUSG00000104213
Il10	ENSMUSG00000016529
Tbx21	ENSMUSG00000001444
Lef1	ENSMUSG00000027985
Fasl	ENSMUSG00000000817
Arg1	ENSMUSG00000019987
Tnfsf14	ENSMUSG00000005824
Il6	ENSMUSG00000025746
Lama1	ENSMUSG00000032796
Ighg2c	ENSMUSG00000076612
Ighg1	ENSMUSG00000076614
Ptger2	ENSMUSG00000037759
Cd101	ENSMUSG00000086564
Ccl17	ENSMUSG00000031780
Stat4	ENSMUSG00000062939
Il1a	ENSMUSG00000027399
Mmp12	ENSMUSG00000049723
Pdcd1	ENSMUSG00000026285
Gzmk	ENSMUSG00000042385
Alox5	ENSMUSG00000025701
Pdgfd	ENSMUSG00000032006
Lox	ENSMUSG00000024529
Cd5	ENSMUSG00000024669
Cacnb3	ENSMUSG00000003352
Spp1	ENSMUSG00000029304
Bicc1	ENSMUSG00000014329
Clec10a	ENSMUSG00000000318
Tmem119	ENSMUSG00000054675
Gpr183	ENSMUSG00000051212
Gata3	ENSMUSG00000015619
Gpm6b	ENSMUSG00000031342
Ighg2b	ENSMUSG00000076613
F13a1	ENSMUSG00000039109
Scd1	ENSMUSG00000037071
Egr2	ENSMUSG00000037868
Cd80	ENSMUSG00000075122
Ighm	ENSMUSG00000076617
Cd2	ENSMUSG00000027863
Igfbp5	ENSMUSG00000026185
Cd160	ENSMUSG00000038304
Lag3	ENSMUSG00000030124
Ptprr	ENSMUSG00000020151
Cxcr6	ENSMUSG00000048521
Muc5ac	ENSMUSG00000037974
Ifng	ENSMUSG00000055170
Ametrine	Ametrine
Cd45.1	Cd45.1
Cd45.2	Cd45.2
eGFP	eGFP
LCMV_GP	LCMV_GP
LCMV_NP	LCMV_NP
Luciferase	Luciferase
mCherry	mCherry
OT-I_TCRb	OT-I_TCRb
P14_TCRa	P14_TCRa
Perturbation_0	Perturbation_0
Perturbation_1	Perturbation_1
Perturbation_10	Perturbation_10
Perturbation_11	Perturbation_11
Perturbation_12	Perturbation_12
Perturbation_2	Perturbation_2
Perturbation_3	Perturbation_3
Perturbation_4	Perturbation_4
Perturbation_5	Perturbation_5
Perturbation_6	Perturbation_6
Perturbation_7	Perturbation_7
Perturbation_8	Perturbation_8
Perturbation_9	Perturbation_9
Pmel_TCRb	Pmel_TCRb
RFP	RFP
SMARTA_TCRb	SMARTA_TCRb
tag_BFP	tag_BFP
tdTomato	tdTomato
YFP	YFP
