# Supplementary material for: Tissue-resident memory CD8 T cell diversity is spatiotemporally imprinted
Source: Nature. 2025 Jan 22;639(8054):483–92. doi: 10.1038/s41586-024-08466-x (PMC11903307; doi:10.1038/s41586-024-08466-x)
Supplement: Supplementary file 4 — Supplementary Tables 1–12 [file 41586_2024_8466_MOESM4_ESM.zip › New folder/2024-02-04343D-Table_9_sgRNA_sequences.xlsx]

## Sheet: Sheet1
ID	Targeted gene	Forward sgRNA primer (5'-3')	Reverse sgRNA primer (5'3')	number of hybridization sites	barcode_sequence (5' to 3')
sgThy1	Thy1	CACCCGTGTGCTCGGGTATCCCAA	AAACTTGGGATACCCGAGCACACG	8	gcgaacctctgtgcaaaagaattgtgctgatcctgtgtggtgccttcatcatggctgacctcttggaagaaggcatagaagaagtgagggtgccttcatcgaccgtacaggcaaaagttgacatatatctgtggctgggctgccttcatcgtgggtggatatgtttcccaaagacacacctcagcttggatgccttcatcctgcatctacaaaagcccagaggattctacctcagaggactgccttcatcagcatttgtgggtgacagtaaggaccttgtggatcccttttgccttcatccttcagaggcaaatctacagaagaggatcatggtctggattgccttcatcaggaaccacagtctcatggatgactaccaggagttgaatg
sgCd19	Cd19	CACCGACCATCGAGAGGCACGTGA	AAACTCACGTGCCTCTCGATGGTC	7	ctcaccatccaagtgtccccagagacacaacaaccttttctgccttcatctaaagctgtgctgctctctattcttttgagtcgggagaactaggatggagtcttcttcctctggacaagcatttgagaatggtagcactacctagttggagactcccatcatcctgccaactggactttttccagggtgacctaatccagtgttgcgtcttacctaactcaccctggaaaccgcagaacttcagagggagcagagaggctcagctatccacttcgctgtctggctcttcacgctacatgcagggtttctgagcttctccattctgccttattcttccagtcctgaattagcttttctacgacttccagacgcaatttactccaggcga
sgCxcr3	Cxcr3	CACCATTGAGGCGCTGATCGTAGT	AAACACTACGATCAGCGCCTCAAT	8	gagaaagatgtcacctgccatgtcagcttcatccctgtagtgccttcatcaagttctgtgagaagccacgaaatgttgagtgcagggctctgccttcatctttcaatggggactgcgagtacacactgctacaggacaactgccttcatcagaccttgatggccactgttactatgcgatgtgtagccagtgccttcatccagtgctgtggcaagtgtataccgaagacctgcccttttatgccttcatcactggacagtgcctacaagatctccgtggtctggaaggattgccttcatcccatctttgatgagggcacaatgcagtgtgtatccaactgtgccttcatcgttgagtgacagcaagatggaggtggtccagaaggatgtg
	"CACC" and "AAAC" are used as overhangs for cloning
