# Supplementary material for: Tissue-resident memory CD8 T cell diversity is spatiotemporally imprinted
Source: Nature. 2025 Jan 22;639(8054):483–92. doi: 10.1038/s41586-024-08466-x (PMC11903307; doi:10.1038/s41586-024-08466-x)
Supplement: Supplementary file 5 — Source Data Extended Data Fig. 1 [file 41586_2024_8466_MOESM5_ESM.xlsx]

## Sheet: ED 1g
P14 CD8 T cells		Spleen					IEL					LPL
UI		n/a	n/a	n/a	n/a	n/a	n/a	n/a	n/a	n/a	n/a	n/a	n/a	n/a	n/a	n/a
6		1833473	3751248	4036739	1884200	732993	50344	5902	81424.6	28430.7	5764.6	50342.5	23216.2	99073.4	79803.3	13275.2
8		15390724	16615560	15260821	15174812	21653976	449629	416888	584473	338751	136822	330933	733234	312144	204074	307442
27		2536753	2377843	3066812	2625663	2748269	10204.7	20167.2	81430.7	20417.7	31140.6	11697.9	32447.2	92660	44282.1	28054.8
CD8ab T cells		Spleen					IEL					LPL
UI		3181544	4782017	3854622	8126218	4674938	8031.01	3761.94	3996.16	1944.75	3523.05	20320.5	30165.7	6771.38	3805.61	2531.88
6		5269209	16350554	10602738	5529628	5655891	89123.2	15332.8	119324	48883.4	32379.5	104462	61732.4	169161	157720	90054.6
8		27327073	26982330	27562344	27289493	37409639	769319	754866	1170837	784896	288424	556199	1335611	627135	478558	634041
27		12320344	11550388	13515954	9499084	12886993	21366	32696.3	135347	30114.5	56539	24759.9	52111.3	149853	69241.7	51670.4
CD8aa T cells		Spleen					IEL					LPL
UI		31908.9	61136.3	65625.1	118841	71783.3	139978	71676.8	63879.6	46190.1	60739.4	135294	227004	99905.6	60050.9	67894.8
6		92602.6	401404	157179	119010	106000	47166.4	53023.7	89240	33922.2	30493.8	47896.1	126765	104588	81287.2	73397.7
8		99097.4	50723.5	58106.8	33987.9	59253.7	219416	257700	375169	297021	160586	160927	342820	147770	78028.3	190960
27		234910	286894	173874	121350	214329	49301.8	45180.2	117245	45151.7	72918.3	42618.4	69537.5	107807	57537.1	56245.3
CD4 T cells		Spleen					IEL					LPL
UI		5725716	9430069	7151999	14514926	8753506	14318.4	4936.46	9540.64	2261.55	2869.65	42845.2	45670	15699.5	4804.68	3067.77
6		3475106	12881010	6668466	2801579	4003182	7221.32	2303.15	3210.33	2291.75	2884.99	10135	9199.08	10453.8	13885.8	10319.7
8		8883893	5808477	8505904	6856361	9814880	47580.7	26888	46737.8	18257.6	14731.3	31251.3	54034.3	22873.1	12626	29318.7
27		19463823	17223480	20742164	15710456	17937887	5492.52	5436.47	18271.9	6846.04	14365.9	5518.67	9091.5	24772.6	14321.5	11247.9
Monocytes		Spleen					IEL					LPL
UI			315111	2077411	2616009	764470	662.28	134.066	83.306	177.141	111.053	445.334	291.853	129.317	564.654	156.776
6		3351775	1885802	1713007	3270066	1045733	1021.66	295.527	968.252	382.948	448.714	4907.96	6032.33	3871.97	4538.29	2078.36
8		484712	583602	809600	632196	328257	965.76	560.491	1825.95	1126.44	551.506	2979.55	1698.06	1258.58	1713.64	1462.25
27		3097780	2119821	763064	536708	589582	20.041	16.1123	74.9788	83.1658	82.6855	318.007	390.519	687.273	339.519	476.412
B cells		Spleen					IEL					LPL
UI			199000000	323000000	546000000	188000000	740087	621247	985714	303872	452590	603085	1193857	429036	466675	229026
6		484000000	383000000	234000000	264000000	151000000	805529	780327	1111974	247716	366851	1246067	1940156	1525082	1371561	921218
8		620000000	360000000	377000000	505000000	412000000	2551013	2292254	5282150	2805959	1629793	3288691	4107662	1788857	1799862	1067309
27		376000000	363000000	254000000	270000000	144000000	105108	101217	147950	293832	461316	231098	320766	613791	658305	727845
gd T cells		Spleen					IEL					LPL
UI		164326	275783	242396	489365	285308	491824	109731	191145	193085	240538	459338	395893	275343	230777	268970
6		107643	475314	194374	103322	118321	146233	119788	186024	82884.9	85818.9	149624	286129	237348	213209	237626
8		278579	106136	139041	93696.2	179474	638048	622027	1005098	792323	284833	466539	892207	404245	225076	389557
27		600541	555637	490554	406036	445643	126404	91128.7	251839	115991	156371	108373	137664	255508	145680	121256
DC		Spleen					IEL					LPL
UI			439177	711670	1431580	356911	2497.74	1675.82	1764.57	968.372	1041.13	799.216	535.731	418.38	1268.16	369.296
6		275756	308404	228060	329846	92356.2	3615.09	1219.94	4533.47	1644.42	1503.01	1662.78	1955.73	1997.92	1583.37	474.079
8		414083	487401	558293	872919	741220	4532.33	6592.05	24445	11657.9	4305.73	2442.94	3259.82	3419.39	2922.85	4444.21
27		601298	774338	722247	434432	463190	581.19	388.307	792.633	699.979	960.726	4282.49	3079.09	4487.49	5884.99	6310.51
